# Supplementary material for: Identification of hsa-miR-144-3p as a novel immunotherapeutic target for glioblastoma based on disulfidptosis-related analysis
Source: Discov Oncol. 2026 Apr 26;17:878. doi: 10.1007/s12672-026-05048-3 (PMC13247000; doi:10.1007/s12672-026-05048-3)
Supplement: Supplementary file 2 — Supplementary Material 2. Table S1. DEGs in the TCGA dataset. Table S2. DEGs in the GSE4290 dataset. Table S3. DEGs in the GSE184472 dataset. Table S4. Intersection of DEGs in the TCGA dataset and the GSE4290 dataset. Table S5. miRNA and its related mRNA. Table S6. Diagnostic performance of candidate miRNAs. Table S7. Summary of survival analysis results. Table S8. Enrichment analysis of 28 immune cell types. [file 12672_2026_5048_MOESM2_ESM.zip]

Archive with 9 entries (8 files):
- Supplementary Tables/
- Supplementary Tables/Table S1-R1.csv
- Supplementary Tables/Table S2-R1.csv
- Supplementary Tables/Table S3-R1.csv
- Supplementary Tables/Table S4-R1.csv
- Supplementary Tables/Table S5-R1.csv
- Supplementary Tables/Table S6-R1.csv
- Supplementary Tables/Table S7-R1.csv
- Supplementary Tables/Table S8-R1.csv
