# Supplementary material for: Identification of hsa-miR-144-3p as a novel immunotherapeutic target for glioblastoma based on disulfidptosis-related analysis
Source: Discov Oncol. 2026 Apr 26;17:878. doi: 10.1007/s12672-026-05048-3 (PMC13247000; doi:10.1007/s12672-026-05048-3)
Supplement: Supplementary file 2 — Supplementary Material 2. Table S1. DEGs in the TCGA dataset. Table S2. DEGs in the GSE4290 dataset. Table S3. DEGs in the GSE184472 dataset. Table S4. Intersection of DEGs in the TCGA dataset and the GSE4290 dataset. Table S5. miRNA and its related mRNA. Table S6. Diagnostic performance of candidate miRNAs. Table S7. Summary of survival analysis results. Table S8. Enrichment analysis of 28 immune cell types. [file 12672_2026_5048_MOESM2_ESM.zip › Supplementary Tables/Table S1-R1.csv]

	logFoldChange	pvalue	label
TMEM275	-0.924300279	60.3149417739481	nosig
NPHS1	-0.218410208	57.4649820542275	nosig
KLHL1	-1.275901147	54.4972072658916	down
KIF12	-1.320942889	53.3747916806362	down
PROKR2	-1.111177439	52.6446555535658	down
KRT33B	-0.26870402	52.4467536237007	nosig
EPHA8	-0.705266293	48.2723793046563	nosig
HTR2C	-1.691514552	48.2424551324619	down
GALNTL6	-1.117651437	47.0081437791723	down
NWD2	-1.758847441	45.9795414121317	down
C4orf50	-1.520104841	45.8375630826291	down
PNMA6F	-2.548296521	44.6823194024757	down
CALHM1	-1.304118834	43.6106467350722	down
PNMA5	-2.886243215	43.2643579833416	down
GRIN2B	-2.72957015	42.5751120174813	down
GPR78	-0.193372055	42.2052621430913	nosig
RYR2	-2.717784436	42.0569687574625	down
FADS6	-1.612778368	41.9425177906417	down
DRD5	-1.5856211	41.6895125499766	down
TRHDE	-1.673297774	41.6311858685928	down
SAMD12	-2.007856951	41.540897479399	down
RXFP1	-2.100690624	41.3382529296916	down
AGBL1	-0.52494532	40.4134752071078	nosig
MAS1	-0.844154184	39.9024266461699	nosig
GUCA1C	-0.30644119	39.6169337878607	nosig
GPR52	-0.955823265	39.615625010267	nosig
CYP1A1	-0.480751671	39.5263545313426	nosig
LRRC7	-1.720941586	39.5001017642763	down
CLPSL1	-0.414248673	39.4520895888937	nosig
CDH9	-2.085843195	38.9795997438762	down
OPRM1	-0.483697431	38.9765013351011	nosig
NEUROD6	-3.51597263	38.8731175867352	down
TACR3	-0.523473222	38.8730410773213	nosig
TRPV6	-0.90463845	38.7007350088124	nosig
HIPK4	-2.539705721	38.4188263944607	down
SOWAHB	-2.094960849	38.3853137978495	down
DLGAP2	-1.855289564	38.2507917755264	down
SSTR3	-1.964766432	38.0557325203856	down
GPR61	-1.479136029	38.0490339337778	down
FBXO40	-0.567272329	37.2653806932531	nosig
ANKRD34C	-0.736901524	36.9253694682741	nosig
ZNF831	-0.654004599	36.208127124768	nosig
SLC22A10	-0.262768988	36.0800265704306	nosig
SLC22A9	-0.431152627	35.9715246861462	nosig
OR2T6	-0.084584607	35.9627099707434	nosig
GLP2R	-1.924121639	35.9411915976094	down
EXD1	-0.22580764	35.4706719406157	nosig
HTR3B	-1.3762992	35.4025469557523	down
MCHR2	-2.086479716	35.2684550700925	down
TMEM132D	-2.524296542	35.0476448929791	down
ANKRD30B	-0.260491538	35.0474062294002	nosig
KCNH5	-1.269415975	34.964046140212	down
NPBWR1	-0.606921624	34.620713679737	nosig
CNGB1	-1.456755595	34.555694083346	down
SYT10	-0.412531308	34.4483074372555	nosig
MTUS2	-1.634626356	34.2513822300714	down
ADRB3	-0.281152321	34.0794909352549	nosig
CYP2C18	-0.148908999	33.7917005246778	nosig
TRPC5	-0.737134384	33.7191009308991	nosig
HOOK1	-1.810477033	33.718944339907	down
TRIM72	-0.300816105	33.6272952175536	nosig
DRD1	-2.43782453	33.5366074967268	down
KCNV1	-2.500025797	33.4000943397178	down
STYK1	-2.195553352	33.3697177763169	down
SYCE1	-0.436954612	33.3252731491897	nosig
EIF4E1B	-1.128050977	33.3047103108529	down
CCDC166	-0.153817014	33.2366924492412	nosig
TMEM272	-1.334608566	33.1568995667013	down
FRMPD4	-2.462021233	33.132168518067	down
BHLHA9	-0.784197221	33.00580577	nosig
KCNG3	-0.868242078	32.986389714465	nosig
KCNA4	-1.732108056	32.9512625298122	down
FAM153A	-0.777648867	32.8202582096807	nosig
LOXHD1	-0.306991796	32.5382675183567	nosig
HCN1	-2.137056617	32.4975462383754	down
ATP8A2	-3.532882519	32.4872148965151	down
SLC7A4	-2.084179919	32.4499009714775	down
CACNA1I	-2.298112332	32.3877383188684	down
KRT222	-1.897419514	32.2662812555175	down
PTGER3	-1.069128544	32.1397437211441	down
GRIN3A	-2.120821643	31.9460064103335	down
AC005041.1	-0.587682116	31.836163578305	nosig
LBHD2	-0.757602701	31.1811984632981	nosig
TUBA8	-0.573132652	31.164625706211	nosig
GPR6	-1.60471965	31.0807580767054	down
CDKL5	-2.563987667	30.9853716465686	down
HTR1E	-1.516004435	30.7177267407481	down
HCRTR2	-0.321937751	30.3781690167863	nosig
PNPLA5	-0.787552304	30.1568505222614	nosig
SOHLH1	-2.112685231	30.0776322430296	down
SSTR4	-0.612226006	29.9683058034598	nosig
SLC26A8	-0.773166837	29.9419964473627	nosig
GPR149	-0.117357058	29.715652866368	nosig
ANK3	-2.643161319	29.6808754773287	down
CPNE9	-2.576664577	29.5155348124362	down
KCNB2	-1.419117226	29.4737412893566	down
ATOH7	-1.517019591	29.4409286621562	down
WNT10B	-3.126452195	29.4348054969958	down
CACNA1B	-3.094510975	29.4270987046782	down
KLK7	-2.933482597	29.3213298211097	down
RASGRF2	-2.667835993	29.179237234618	down
B3GNT4	-1.229813956	29.0378857751436	down
SERTM1	-3.204590204	29.0253442671293	down
CPEB3	-2.411979404	29.0195040147604	down
C17orf107	-0.461825847	28.9402469277968	nosig
PRPH2	-1.670919314	28.9031650518179	down
CMTM3	2.9720351920801	28.893252586169	up
ARHGAP44	-2.581869145	28.8782915725323	down
CES4A	-2.470012887	28.8282677051578	down
TBR1	-2.362421836	28.7551789850121	down
DGKE	-1.811500271	28.5525503479691	down
TCERG1L	-1.323325053	28.5073236981289	down
RASAL1	-4.090646698	28.3896708023923	down
DNAJC5G	-0.60490635	28.355122617741	nosig
PPP4R4	-3.095803329	28.2848094462522	down
ATP2B3	-3.378692041	28.284363973617	down
SPRR2G	-0.32301876	28.2695364614869	nosig
ANO3	-2.165106614	28.2238540034731	down
AKAP5	-2.384625668	28.2206538761313	down
C1QL3	-4.067546102	28.2120733965288	down
MPP7	-1.555998805	28.2069814186246	down
LCN15	-0.988280679	28.0497539842239	nosig
ACVR1C	-1.580619925	28.007747468494	down
MYT1L	-2.274699099	27.9545768675486	down
MPPED1	-3.687013816	27.8491285975875	down
PRKCG	-4.98294633	27.806972461907	down
FSTL4	-2.233310377	27.6668092905318	down
PRMT8	-2.280767228	27.6394413356984	down
CDH8	-1.980966484	27.572444822336	down
EPHA6	-0.973144863	27.5629992805634	nosig
SLC6A7	-3.378526962	27.553724979147	down
AJAP1	-2.538555664	27.4382749664618	down
JAKMIP3	-1.375545836	27.051670910243	down
IL12RB2	-1.375212869	27.0361737638781	down
CIDEA	-0.926748185	27.0135273875854	nosig
KCNK4	-0.191986147	26.9804826803543	nosig
TMEM215	-0.808086161	26.9698834724415	nosig
PDZD7	-1.53998327	26.8684917816402	down
IPCEF1	-2.502136227	26.8654463548742	down
GPR83	-2.427274644	26.8585184208588	down
SCN2A	-2.602723078	26.8444144579067	down
KCNK12	-1.274235405	26.8309963239901	down
CRHR2	-1.210789508	26.7062295185915	down
CARMIL2	-2.055623476	26.6312703035614	down
KCNC2	-3.011129557	26.5953246940882	down
GRM5	-1.713827487	26.5858429168158	down
WSCD2	-2.797588915	26.5657545530798	down
GNAI3	1.81734406394271	26.3278912845013	up
SLC35F3	-2.221192521	26.1776095017712	down
UNC13C	-1.754374933	26.1299803289469	down
KCNS2	-1.922190821	26.1157565348772	down
BTBD8	-2.583491052	25.9685170040775	down
VWA7	-1.885016161	25.9209430264545	down
ERC2	-2.685306311	25.9192274338384	down
KCNT1	-2.090065346	25.8480818175231	down
MAPK9	-1.767051075	25.83222862	down
RTN4RL1	-3.162283844	25.7152576684258	down
KLK5	-1.04776022	25.6501503082123	down
LRTM2	-3.017235372	25.6310523475687	down
HTR5A	-1.765243836	25.6193712373929	down
RASGRF1	-3.285753128	25.5701153525586	down
GABRA4	-2.405887943	25.54073059	down
KCTD16	-2.239668743	25.5026986698147	down
PCLO	-2.490973722	25.486817874797	down
VWA5B2	-2.304260489	25.2161323471433	down
GSG1L2	-0.348497412	25.207531903441	nosig
GABRA6	-0.152277183	25.1375183249394	nosig
SV2B	-4.315310098	25.0995901471212	down
EMX1	-1.902827648	25.051931093232	down
KCNAB1	-2.319530451	25.0092297410773	down
CCDC85A	-1.527081601	24.9976800314916	down
RBFOX1	-3.1819036	24.9865208178434	down
OPN4	-0.707138376	24.9814388292338	nosig
VIM	3.74582183457926	24.9743741342812	up
PLEKHA1	-1.490576373	24.9727079105633	down
DLG2	-3.101970195	24.9525538263433	down
PABPC1L2B	-1.256530483	24.8968337273567	down
SEMA4A	-2.59912724	24.8898818218315	down
THEMIS	-1.017012949	24.8817047392812	down
CHRM2	-0.895047874	24.8773056949618	nosig
FSTL5	-2.094075249	24.767087447002	down
CNNM1	-2.476750892	24.6734647425225	down
SH2D5	-3.072570616	24.6637834124459	down
GABRB2	-2.856187859	24.6587751515677	down
OR2AJ1	-0.105359396	24.5537772109398	nosig
LRFN2	-2.699050753	24.5530311569443	down
PABPC1L2A	-1.340622134	24.4902321257805	down
PTPRR	-2.569597917	24.4768646685677	down
AC139491.7	-1.041698436	24.3995921869045	down
CDKL2	-2.090326097	24.3610252385372	down
SV2C	-1.878628977	24.3114912108267	down
CACNA1F	-0.425460637	24.3050605552791	nosig
MTMR7	-1.79025228	24.2939276609015	down
CHD5	-4.265189247	24.2840744053569	down
KCNJ12	-1.499338722	24.275134765815	down
KIAA0513	-3.803298738	24.2512751827368	down
GFOD1	-2.587695859	24.2220603214082	down
SLC30A3	-3.42304652	24.1769054016881	down
RXFP3	-0.256042368	24.116949632098	nosig
GPR22	-2.42474345	24.058929106895	down
STAR	-0.875999378	24.0522896425149	nosig
H3-3A	2.61162160469751	24.020618553735	up
SVOP	-3.944165885	23.9670676849047	down
RIMBP2	-2.862162687	23.9564282715049	down
ASIC2	-2.126363682	23.9043168060224	down
MAL2	-3.699185872	23.9031307169217	down
HSPA12A	-2.464129311	23.8128792663662	down
PRKCE	-2.637695637	23.7965238850791	down
MATK	-2.745043577	23.7584752787749	down
GRM2	-1.959262325	23.7474504038097	down
CCKBR	-3.272367935	23.7393420156868	down
ANKRD63	-0.829054539	23.7222252151928	nosig
HTR1A	-1.845477177	23.7108197532431	down
KRT31	-0.75134033	23.6962071534242	nosig
OTUD7A	-2.024771139	23.6783789152255	down
NYAP2	-0.715575503	23.6642760383279	nosig
GABRG3	-1.267068505	23.625390375138	down
EIF4EBP1	3.39167076612247	23.5226085599447	up
RIMS1	-2.279968858	23.4730765863954	down
PTER	-3.678389339	23.431111039201	down
NRXN3	-2.902171944	23.3666542816469	down
WNT1	-0.659373187	23.35935157	nosig
CAMK4	-2.310100536	23.3517554131618	down
RBFOX3	-3.232222496	23.3342344428863	down
CLDN16	-0.207406009	23.3171536258843	nosig
PNMA8B	-3.273997564	23.2958391850112	down
HTR2A	-2.899569468	23.2139772398145	down
KCNH1	-1.141743479	23.1783992589351	down
MOS	-0.217800745	23.1694004070797	nosig
SMIM10L2B	-3.24704963	23.130058458846	down
GRIN2A	-2.79247741	23.1093361341052	down
PDE1A	-3.178994298	23.0653040649418	down
SSTR1	-2.955195339	23.0454242210257	down
STXBP5	-2.214034168	22.9084569801099	down
TMEM155	-3.144655526	22.8947264949255	down
VIP	-2.114349303	22.8642868479551	down
FGF22	-0.976489917	22.838315985466	nosig
ABCG4	-1.662472502	22.7645846379158	down
MIGA1	-1.607947748	22.7590133509114	down
RPS2	2.59448102651269	22.7444661455239	up
GABRG2	-2.667535976	22.7163899352323	down
SLC6A5	-0.49563205	22.6294418218529	nosig
CHRNA2	-1.133222848	22.6200779920655	down
SGSM1	-2.537825901	22.6001973177984	down
ABCG8	-0.141209477	22.5789103852146	nosig
GNAL	-2.321363638	22.5678552771684	down
TPH2	-0.233252778	22.5640410323242	nosig
CACNB4	-1.139086381	22.5417262928091	down
RGS7BP	-2.874354498	22.5157838418656	down
HTR6	-1.03059734	22.4989037879086	down
ADARB2	-2.318172636	22.4932494070275	down
RHO	-0.417848207	22.4817067223318	nosig
GABRA5	-4.593828212	22.4807581952437	down
SLC12A5	-4.262472333	22.4738897901068	down
SLC22A8	-0.39859629	22.4616335833319	nosig
SPTB	-1.7247441	22.42425429	down
TAFA2	-2.164794573	22.4153206805334	down
CALN1	-3.090319451	22.3429355417342	down
CREB3L3	-0.224319477	22.276776382096	nosig
GALNTL5	-0.899007514	22.2448031359697	nosig
FAM126B	-1.389007873	22.2350798375735	down
SPRN	-1.768251627	22.1979214912461	down
PRRT1	-3.197380681	22.1466551257312	down
ALOXE3	-0.632401234	22.1387171482839	nosig
YBX1	2.58820495894975	22.1103611848655	up
AMER3	-2.19628252	22.0471981869369	down
FAM237A	-0.418115887	22.0375493439818	nosig
C10orf82	-0.521801431	21.9977753071188	nosig
SCN8A	-2.260623236	21.9750409968775	down
SGIP1	-2.248825029	21.9558185011164	down
VIPR1	-1.776588106	21.9268470285295	down
GRM4	-0.827097841	21.8688690123634	nosig
MAST3	-3.382227052	21.7899603745923	down
GREM2	-2.219691343	21.7717604167683	down
REPS2	-2.986720409	21.7638619918627	down
GLT1D1	-3.195620742	21.7347356315825	down
TESPA1	-3.144677873	21.6636133305625	down
KCNA1	-2.152166933	21.631644106798	down
RAB3B	-2.265699169	21.6281735497122	down
MFSD4A	-3.18299306	21.617612588348	down
SDR16C5	-1.321376061	21.5927720369595	down
EGR4	-1.795402944	21.5597814523902	down
NSF	-2.450599219	21.5318183331885	down
JAKMIP1	-0.789383036	21.510738823964	nosig
CACNA1E	-2.62786318	21.5095094130015	down
MICU3	-2.246963464	21.5068460703757	down
KLK10	-0.248727211	21.4548583764307	nosig
PPP3CB	-2.362010289	21.4507027752161	down
SPARC	3.25042097940741	21.4043079189042	up
ADRA1B	-2.647214382	21.3739053024513	down
SPPL2C	-0.345018289	21.3737142862837	nosig
CCSER1	-0.307912941	21.349897732679	nosig
MYADML2	-0.978677188	21.3301502315227	nosig
SIAH3	-0.931753282	21.2941116572398	nosig
ATL1	-2.26849243	21.2734365222151	down
BX276092.9	-0.595546415	21.245570469339	nosig
PCDHAC2	-1.393939072	21.2365079509794	down
NKX6-3	-0.172710755	21.2158570229739	nosig
SCN2B	-3.664867656	21.1880010710051	down
PPP1R14B	2.92597301339205	21.1758134312673	up
CYP4X1	-2.352241613	21.0627000791777	down
GPR26	-1.499681088	20.9349548848861	down
HS3ST4	-3.024340688	20.9291130278805	down
OLFM3	-2.69477867	20.9236578532528	down
DACH2	-1.840399425	20.8764940416572	down
RTBDN	-1.450471666	20.8361265567153	down
GPR148	-0.058602978	20.8038595955564	nosig
ADAM11	-3.243125489	20.7798560880554	down
NPAS4	-1.537283389	20.7701922505603	down
GDA	-4.151061927	20.7685421885511	down
OR2T8	-0.146404038	20.7457492576848	nosig
SLC8A2	-4.534537755	20.7437563811151	down
SNCA	-3.744396214	20.7268676800297	down
RPLP0	3.05309798270185	20.5823040175966	up
RELN	-2.331532437	20.4548163701659	down
LHX6	-2.11524871	20.4315071429037	down
GRM1	-2.145876666	20.3979601558048	down
FAM153B	-0.157362572	20.391996062675	nosig
ICAM5	-4.012388841	20.3675747642212	down
MCF2L2	-1.25951673	20.2667470657359	down
MAP3K9	-2.072821691	20.2663240846391	down
HTR4	-0.5123273	20.254938462564	nosig
HRH3	-3.308643348	20.2221439141187	down
MARCHF11	-1.185156084	20.2027149658057	down
CREG2	-4.291272386	20.1818274728454	down
SHANK2	-1.91855927	20.1433076790284	down
GOT1	-2.679686032	20.1284673474733	down
AQP7	-0.247280552	20.1021809428025	nosig
AC021087.5	-0.406134613	20.0850762707297	nosig
C2CD2L	-1.631173168	20.0272237376991	down
KCNAB2	-3.096912678	20.0189249453602	down
OR2W3	-1.053383659	19.9920612923152	down
CES5A	-0.286181089	19.9764731165414	nosig
HBQ1	-1.907223566	19.9455043703475	down
TSPYL1	-2.12864143	19.9417341899833	down
PAK1	-2.691733884	19.9378330561165	down
PAK6	-2.657518139	19.912641603134	down
GRIN1	-5.038355585	19.9002422696727	down
SZRD1	1.52254054766106	19.8940591055288	up
CRHR1	-0.128828107	19.859551875133	nosig
SMIM32	-1.384508614	19.8436688546568	down
PREPL	-1.970661575	19.839712052097	down
BSN	-3.546325017	19.8304455761702	down
KSR2	-1.386747103	19.8223093997142	down
HECW1	-1.908415509	19.7617296670572	down
CAMKK2	-2.080274018	19.6967572301265	down
CHRM1	-3.900076365	19.6577908453119	down
NCOA7	-2.2473709	19.6026454769148	down
TINCR	-1.775645529	19.5919119711992	down
IFNA2	-0.103956871	19.5758020603005	nosig
DOC2A	-3.287426785	19.5749762006349	down
SYNGR1	-3.266969123	19.5716804602661	down
TNNT2	-0.241252172	19.5663343225456	nosig
MAP7D2	-3.632262429	19.544948401982	down
DDN	-4.862254224	19.5095301467368	down
SOWAHA	-3.402298616	19.46032744	down
PPP3R1	-1.720067373	19.4512779246888	down
CNTN4	-1.572845929	19.4408792417487	down
GRM7	-1.561342188	19.4292779740601	down
F2R	3.73331393942065	19.4231837963283	up
SYNJ1	-2.149808351	19.402130907271	down
SLC5A8	-0.050031985	19.399223892978	nosig
NOS1AP	-2.139013919	19.3698400460773	down
ATP6V1H	-1.544739546	19.325817132336	down
SYT16	-2.23718217	19.3126487166222	down
RIT1	1.50689771670038	19.2469858718946	up
NECAB1	-2.921231607	19.2432179759037	down
KCNH3	-3.286705958	19.2262294601302	down
SHISAL1	-3.556125211	19.216853872498	down
KCNMA1	-1.66537113	19.2163595119757	down
KIAA0319	-2.451038465	19.1888222305357	down
CNTNAP2	-3.1145095	19.1856650411225	down
MAPRE1	1.6646753316968	19.181895875348	up
APH1A	1.61896042489275	19.1783994709274	up
KCNJ6	-1.293740959	19.1416468866263	down
EPHA10	-1.947577601	19.124402529729	down
PRKCB	-3.844641636	19.108749743627	down
AK2	1.80000312567816	19.0893427409741	up
CBFA2T3	-1.3932694	19.074454811554	down
SLC7A14	-3.038201262	19.0521642164093	down
CA7	-1.792771362	19.0397270112974	down
PEX5L	-3.252952046	19.033832374445	down
ADAD2	-1.109797664	19.0203822298573	down
NEURL1	-3.305210904	19.0107915503106	down
TTC7B	-1.431462507	19.0004771992919	down
CMTM6	1.91177962104063	18.9961905056968	up
LRFN5	-2.302551943	18.9559583763764	down
PDE1B	-2.518225292	18.9301535111325	down
CACNG3	-4.631821181	18.9279937706836	down
RP2	1.9843223518784	18.8934113722297	up
ZNF483	-2.103718996	18.8793843988905	down
BTG1	1.94751964978192	18.8750879634085	up
CUX2	-2.497343675	18.8206714295881	down
CPNE6	-4.218428819	18.8157931333085	down
CDH12	-1.120098401	18.8076394816726	down
DAP	1.68953637672672	18.7555906981384	up
WDR7	-1.733647302	18.6879305695387	down
PITPNM3	-2.718972768	18.6662057788655	down
GABRA1	-3.891632674	18.641016872398	down
NAPB	-4.072618807	18.6374771351062	down
KCNJ3	-3.144339696	18.6325018430647	down
CACNG2	-1.57495341	18.6305585300173	down
PFN1	2.07833793641447	18.6128152592586	up
NECAP2	1.91371598016063	18.6001053139111	up
GARNL3	-1.586663382	18.5774329908778	down
CR589904.2	-0.846178664	18.5740091102974	nosig
C11orf87	-3.070776189	18.5476489239551	down
GLS	-2.105520399	18.5216696214556	down
HS6ST3	-3.000874305	18.5205212634751	down
MSANTD1	-0.686145391	18.5101962522031	nosig
PHF24	-4.136897019	18.4491756243461	down
PPP4C	1.88163235147676	18.4159353418435	up
RACK1	2.10211400765103	18.4013507866467	up
DOK6	-2.430130882	18.3909360864682	down
SPHKAP	-2.119520122	18.3888979443964	down
SYDE1	2.24386891733392	18.359056933875	up
NCDN	-3.426476475	18.3547426552264	down
LORICRIN	-0.270952672	18.3532772757449	nosig
CAMK1D	-2.718211187	18.3344357340814	down
RPN2	1.72836595657801	18.3231294544297	up
ALOX12B	-0.380946994	18.3130345577228	nosig
STXBP6	-2.609924048	18.3065691901693	down
AC138647.1	-0.37778129	18.2995516943878	nosig
ACTL6A	2.21849515514104	18.2569798892346	up
PPP3CA	-1.936182111	18.2415523544298	down
NUAK1	-2.596519312	18.20691496	down
CNTN6	-1.006363327	18.2037472675203	down
NPFFR1	-0.453360595	18.162638903894	nosig
ANKRD2	-1.292712501	18.1578346680094	down
CLCN4	-2.594565504	18.1488000947551	down
SLC9A2	-0.581509793	18.1056688011544	nosig
PYDC1	-1.638929465	18.0889139257148	down
TGIF1	2.03422639420607	18.0631828229188	up
RAB11FIP4	-3.134481003	18.0503281006358	down
GNG3	-3.631596989	18.0427075805138	down
WNT8A	-0.219965575	18.0137308166407	nosig
TOLLIP	-1.924857589	18.0016483489707	down
FBXW7	-2.04892648	17.9873864934838	down
PPM1H	-2.60302826	17.9867651345139	down
KLHL3	-1.386675619	17.986317960156	down
CDK2	2.38155166313311	17.9795915749149	up
CACNA2D3	-2.3346545	17.9666010091015	down
ATP6V1C1	-1.6246903	17.9488046699307	down
FRRS1L	-2.867826521	17.9405280765577	down
YPEL2	-1.632969785	17.9346021480545	down
RAB3C	-3.690815822	17.9331930570289	down
KHDRBS2	-1.745899181	17.9157598322251	down
HNRNPA1P48	1.78531686950121	17.9152449643992	up
SLC6A17	-4.585636259	17.9062987201815	down
SLC27A2	-0.99690308	17.9062613398545	nosig
PLCH2	-2.397991391	17.901670880205	down
CAMKK1	-3.252019644	17.8698349989342	down
PGM2	1.53818548015493	17.8643654576115	up
ISLR2	-3.077206569	17.858737629116	down
CCDC177	-1.324972611	17.8534518854675	down
KCNC4	-1.112395865	17.8103263892955	down
ATP6V1A	-1.792065329	17.7932122057359	down
TAFA1	-2.836295335	17.7603141602001	down
SLC4A10	-3.168558968	17.7565538374086	down
NRM	2.63089764323351	17.7379833261987	up
CNKSR2	-1.642642365	17.6845939399724	down
THRB	-2.179201758	17.6714276197619	down
C1orf115	-3.700045571	17.664921863912	down
FUT1	-0.804158326	17.6524247571554	nosig
C1orf216	-1.615646143	17.6117135811091	down
STMP1	1.94050164483562	17.6086021594571	up
FGF13	-1.786924947	17.536373367534	down
ADAP1	-2.53361034	17.5352348221181	down
TACR2	-0.813656614	17.5341844099107	nosig
PTTG1IP	1.78554525218155	17.5068980769424	up
IQSEC3	-3.13486813	17.4811055642466	down
GAD2	-3.477608763	17.4065371645391	down
GSTO2	-1.000975636	17.4018149061001	down
SCN3B	-3.962755469	17.3941951205163	down
RIMS2	-2.079184805	17.3810076899994	down
ZNF540	-1.319146147	17.3802219318601	down
HDAC1	1.59281512659417	17.3757493606537	up
GABARAPL1	-2.561034402	17.3573614063753	down
HMG20B	1.82082566933855	17.3570063789174	up
GPR150	-1.098556347	17.3432923246241	down
CHP2	-0.351955917	17.319476310105	nosig
KCNJ4	-3.77042107	17.3040020611951	down
FFAR1	-0.576753496	17.2971610030543	nosig
KIF3A	-2.208558645	17.2814636752239	down
ANKRD33B	-1.659343357	17.2711441734334	down
DNAJC27	-1.179684327	17.2597254585205	down
KALRN	-2.074955539	17.1987315613541	down
CORT	-1.18531486	17.0861072986198	down
CHST14	2.26271728797946	17.058693241982	up
NEUROD2	-2.840927247	17.0555735432882	down
SMIM36	-0.100484077	17.0479479697339	nosig
CRYGN	-0.589050487	17.0469970958215	nosig
CALM3	-2.118376311	17.0159927932202	down
NALCN	-1.799413928	17.0144190089964	down
SPRYD3	-2.260374411	17.0138971028295	down
CD276	2.51218456681627	17.0087525627123	up
KCNQ3	-2.354812866	16.9963766322283	down
MAP2K1	-1.623077477	16.9926482821049	down
CBX7	-2.497313126	16.9916150625869	down
AACS	-1.255093275	16.9784335247729	down
LINGO2	-1.421948039	16.9521973132009	down
H3-5	1.1977401584647	16.9217980045665	up
GPR101	-0.292745593	16.9192518122493	nosig
SEC61A1	1.7987909688141	16.8947737196647	up
CYP4Z1	-0.236171345	16.8677478538864	nosig
CRHBP	-2.618394928	16.8676577552067	down
GPRASP2	-1.836456852	16.8666244141434	down
PNCK	-2.906842324	16.8625637491788	down
PTPRT	-2.82309674	16.8588366654365	down
MAP2K4	-1.641067002	16.8569270951925	down
ABLIM2	-2.253848793	16.8558030355866	down
DYNLT1	2.59718694456298	16.8476647228703	up
FKBP10	2.83203334615404	16.8471981535602	up
CTXN2	-0.225940429	16.8383652614152	nosig
OTOF	-0.94267367	16.8255642255739	nosig
CLEC2L	-2.729338705	16.8187149592141	down
OPRK1	-1.38291419	16.813785037965	down
NME4	1.99579486476303	16.8038251768566	up
SLC6A15	-2.420403084	16.7912171122461	down
HTR1B	-0.677019146	16.7749415515727	nosig
STXBP1	-3.560810466	16.7642860312345	down
STK32C	-2.302331113	16.7485235784993	down
RBM11	-1.55244947	16.7431132428404	down
AAK1	-1.739553549	16.7412854979801	down
PLCXD3	-2.270835685	16.7399429232364	down
CHIC1	-1.425612915	16.7262466449046	down
HECW2	-1.194297883	16.7257430320595	down
GPR21	-0.851035652	16.712821468373	nosig
FEZF2	-2.4441251	16.7000798412816	down
PRKN	-0.971962361	16.6970690375709	nosig
AK5	-4.53535246	16.6720558186801	down
TSPAN6	2.66225414959488	16.6574844513348	up
NEGR1	-2.853462324	16.624654604927	down
TCEA1	1.46169236911024	16.611072256795	up
INPP5J	-1.624165365	16.6001484887485	down
PPP2R2C	-4.096631689	16.5982145913612	down
TUBA1C	3.13602868577728	16.5687686621063	up
ESYT3	-0.683894493	16.5648138847231	nosig
MEF2C	-2.101706445	16.5567819112911	down
PPFIA3	-2.651972556	16.5514370192373	down
DNAJC6	-3.450533169	16.5319964562897	down
CDH18	-2.371612991	16.5243444405414	down
CACNB1	-2.489463983	16.5208889971172	down
CPNE7	-2.831745456	16.5165861418373	down
ARRB1	-2.393680091	16.5150853710366	down
SLC38A8	-0.541933218	16.5012470644828	nosig
FCER2	-1.526519598	16.4792333954039	down
MYH7B	-1.472695635	16.4789417056657	down
PLEKHM3	-1.628708885	16.4775821015184	down
RNPEP	1.38565093978405	16.4759834756029	up
FAM174B	-1.619546974	16.4491646515935	down
SLC32A1	-3.727839669	16.4452575453139	down
PTBP1	2.04250808206965	16.4366291105337	up
SMYD1	-0.613800346	16.428227382409	nosig
GCNT4	-0.908173517	16.4024043320294	nosig
GABRG1	-2.904557102	16.3560659747656	down
MCF2	-1.41787284	16.33180748	down
MACROD2	-1.427270788	16.3267050382536	down
CKMT1A	-2.083965064	16.3196187683286	down
PPP1R3F	-2.0684269	16.314569351979	down
MS4A8	-0.299610445	16.3091582350916	nosig
DLG4	-2.401630978	16.2922503298424	down
RFPL2	-0.905734294	16.2877573605667	nosig
CHN1	-2.98853918	16.2625418354854	down
DNAJA4	-2.418506314	16.2522299894785	down
PDE2A	-3.748667888	16.2420967342357	down
STXBP5L	-2.076137826	16.2354343237825	down
ATXN7L3	-1.545166871	16.230714438343	down
TGFBR3L	-1.22650927	16.2203475927204	down
RAB40B	-2.54631563	16.2121681456772	down
HSD17B10	1.8103590897036	16.1936438093741	up
GPX7	2.6101523715076	16.192488319465	up
CELF4	-3.867736092	16.1919830281776	down
MDK	3.7984470369544	16.1863690912814	up
DLGAP3	-3.37061648	16.1850644102619	down
IQSEC2	-1.974386486	16.178451262624	down
CAPN13	-0.439643743	16.1774179348229	nosig
SHISA8	-1.005131537	16.1715679612773	down
SLITRK4	-1.939762184	16.1674125932039	down
CLIC1	3.30408337473615	16.1433261580379	up
ATP8A1	-3.219363897	16.1412973035948	down
SLIT3	-2.002112402	16.1334603954029	down
TMEM266	-0.906632744	16.133069061666	nosig
NELL1	-2.775468711	16.1127795513441	down
SYN2	-4.953137401	16.1089498781374	down
ITPR1	-1.64204784	16.0938557008202	down
RAPGEF4	-3.466153571	16.0705017241741	down
PSD3	-2.557213048	16.0695676875632	down
XRN2	1.58194103327472	16.0686800033332	up
DTNB	-1.372369065	16.0597473825668	down
FAM131A	-1.582084128	16.0565091350483	down
RAB13	2.36062050391784	16.0406845758844	up
CABP1	-3.114898808	16.0238697462466	down
CYP46A1	-2.437817279	16.0150717494802	down
YWHAG	-1.957460401	15.9995475854682	down
SYNPR	-4.1056677	15.9873173047155	down
KCNJ1	-0.312255281	15.9694339424001	nosig
CLSTN3	-2.613395723	15.9314741106081	down
STX1A	-3.276711924	15.918500363784	down
GJD2	-1.093109925	15.917438191654	down
SYT5	-3.683291753	15.9037211856821	down
IDH1	2.42432427710807	15.8899194368902	up
UBE2C	4.47587737475974	15.8745971338282	up
SPTBN4	-2.282757934	15.8669437272296	down
CASP6	1.83454478685945	15.8572598872875	up
PPFIA2	-2.574623395	15.8434505499596	down
AKAIN1	-0.372862875	15.8425036588085	nosig
HYAL2	2.0705471415138	15.8377411548331	up
BCL11A	-1.273280838	15.8257044653403	down
MYD88	2.08457158904157	15.8142240599566	up
KLHL34	-0.697466054	15.8027815828545	nosig
ZNF365	-2.764849628	15.7842721962257	down
SEC11A	1.7287127687477	15.7799054928081	up
GNB5	-1.342244372	15.7785205939602	down
YWHAH	-2.191804411	15.7556009000291	down
SLC5A7	-0.04695428	15.7540429062103	nosig
ANXA5	2.87619177719723	15.7372461866911	up
PCNA	2.58016063737315	15.6927339803743	up
EIF4A3	1.20275146673024	15.6839568289862	up
GPR68	-1.671317237	15.6775406735454	down
FCGRT	2.32351293507056	15.6471521800712	up
GABRA2	-2.596310284	15.6452925701517	down
NPM2	-3.02754561	15.6302284733223	down
MICAL2	-2.521789993	15.6145081538803	down
BTRC	-1.749269988	15.6051307663778	down
RABGAP1L	-1.281014558	15.5814289737465	down
RHOC	2.37269745932655	15.5694499831496	up
TMEM130	-4.902013648	15.5375611898523	down
MYCBP2	-1.934169048	15.5260487274039	down
DHRSX	0.972251194274847	15.5015412594913	nosig
EPB41L1	-2.361313706	15.4914163525103	down
RTL4	-0.126756622	15.4713835998889	nosig
BAAT	-0.38139603	15.470013834098	nosig
MBLAC2	-1.081589208	15.4324897561986	down
EPB41L4B	-2.273668079	15.4271901353488	down
PACSIN1	-5.265285356	15.4126814143275	down
FGF16	-0.132398233	15.4099497366741	nosig
TPBGL	-1.433208696	15.4096455992285	down
KIAA1549L	-2.387324844	15.4053487454371	down
GPRASP1	-2.844938429	15.3948818209864	down
RAB11FIP2	-1.368267038	15.3835654181901	down
SLC9A6	-1.703047889	15.3656640718059	down
RAPGEF3	-1.665325065	15.355427633109	down
EEF1A1	2.36648503292506	15.3551243128298	up
KCNH6	-0.273691352	15.3248054958255	nosig
PGBD5	-2.430593593	15.3189801254108	down
TEF	-2.585560886	15.2978092860689	down
ATP6V0A1	-1.925226188	15.2910426695159	down
USP39	1.20227627991675	15.2737434757753	up
RGS7	-2.894047278	15.2696710987904	down
PPP1R18	1.90276430655896	15.2590438317869	up
SST	-5.457478532	15.2370870872705	down
SH3GL3	-3.567572343	15.2117214787456	down
MAGEE1	-3.035339795	15.2095594898271	down
VSTM5	-1.062548129	15.1899152553395	down
PDIA4	2.61321088495287	15.1673464815854	up
SULT4A1	-5.043059635	15.1315004986356	down
ANKRD34A	-2.205096807	15.0980953118369	down
IGFBP2	5.03577474524741	15.0946966954357	up
LGALS16	-0.06488656	15.0928820643115	nosig
SERPINH1	3.28031623498495	15.0420404119581	up
GNG12	2.29016085227466	15.033700865565	up
FRMPD2	-0.428011441	15.0299576977665	nosig
CLRN2	-0.108397318	15.0192842217163	nosig
TUNAR	-2.019583502	15.0192755670723	down
CASKIN1	-2.873036759	15.0098171469546	down
CAMTA2	-1.78560956	14.9907593657062	down
TLN2	-2.064679626	14.9710155078579	down
RAPGEFL1	-2.337507057	14.956466654316	down
PELI3	-1.853413835	14.954823271738	down
RCC1	2.13060731633647	14.9387197672089	up
CNN3	2.46736173987112	14.9321863356274	up
NEDD1	1.61827761500275	14.9282053662576	up
C3orf80	-1.969343937	14.921747536669	down
PI4KA	-2.397606598	14.9179944593508	down
HMGCLL1	-1.766771566	14.9052869800521	down
CKMT1B	-2.181115738	14.8964120020082	down
BNIP5	-0.098627967	14.8664833120379	nosig
GNG13	-1.622237421	14.8466875546632	down
YPEL4	-2.055736995	14.8428248392694	down
CBLN2	-2.165579156	14.7956636965976	down
TTBK2	-1.240339308	14.7768637003009	down
WEE1	2.41554922191883	14.7690868193044	up
KLHL2	-2.008953726	14.7609321806055	down
CEP170B	-2.823390023	14.7409944436399	down
IL1RL2	-0.705195982	14.6954915661372	nosig
PAQR9	-0.867518011	14.6849844508206	nosig
FAIM2	-3.536491514	14.6845966281843	down
SHANK1	-3.667913858	14.6692211017931	down
PNLDC1	-0.705358406	14.6501025385324	nosig
AGBL4	-1.125464823	14.6472075069651	down
PNMA3	-3.158224807	14.6401575683673	down
PAK3	-2.776806384	14.6329121602103	down
GDAP1	-1.451112871	14.6306844260807	down
CALY	-4.16126283	14.6126168556227	down
SYN3	-1.801886372	14.5999348324615	down
KRT77	-0.107163677	14.5931442429167	nosig
CRH	-1.928925037	14.5914572427871	down
CDKN2D	-2.28800841	14.5886933541698	down
ATP6V1B2	-1.507302424	14.5856663182135	down
SERPINA10	-0.106691381	14.5603205363042	nosig
STAT4	-1.164067957	14.5473691502453	down
TAFA4	-0.845154024	14.5359643792349	nosig
IKBIP	2.04202629099273	14.4949048724224	up
UBR3	-1.381267573	14.4723740380659	down
APBA1	-2.270840788	14.4678498935626	down
BTN2A2	1.36643306176897	14.4611333612605	up
ARFGEF3	-2.652986804	14.4537287835873	down
DSG1	-0.053874628	14.4444327107814	nosig
TINAG	-0.073618964	14.4425758761675	nosig
POLR2J	1.86806746927717	14.4357026028101	up
RBBP8	2.01698612239587	14.4167958920914	up
NAPG	-1.145379588	14.4078857260771	down
GABRD	-3.094650688	14.3772855508475	down
CAMK1G	-3.32180499	14.3709520944581	down
SGTB	-1.422543853	14.3701975349502	down
NAP1L5	-2.23904609	14.3518170939268	down
PRKCZ	-2.850784865	14.3391163568404	down
PWWP3B	-1.775302264	14.3382897430588	down
ELAPOR1	-1.731534652	14.3377675827801	down
PTPN5	-3.6627707	14.3291141579369	down
THEM5	-2.104151395	14.3238880875977	down
NKRF	-0.898230104	14.3160841194978	nosig
KLC2	-1.911393661	14.2898098895425	down
ARHGEF33	-0.456572382	14.2799144605811	nosig
FAM81A	-2.14681276	14.2723259898835	down
HAT1	1.29137275749345	14.2716907886619	up
DOCK9	-2.02730795	14.2546510252816	down
MCTP1	-1.50820733	14.2525601821228	down
SMIM10L2A	-2.559412029	14.2438023941354	down
ST8SIA3	-3.369537258	14.23267595	down
SYT13	-4.019708118	14.2243133398018	down
NEFM	-4.844093545	14.2141637218746	down
LPCAT4	-1.715824921	14.1896869209972	down
RSPO3	-1.11567618	14.1787140812076	down
MFSD6	-2.286371651	14.1635364648504	down
LRRC73	-2.074093011	14.1568735764119	down
KCNC1	-2.086864252	14.1451325684822	down
DMTN	-3.503918999	14.1349571623878	down
MAP1A	-3.091637172	14.1302675640421	down
STX1B	-3.780057415	14.1292476858519	down
PRKAR1B	-2.767648489	14.12907168	down
BTBD9	-1.662955127	14.1222176233092	down
CHRNB3	-0.281644275	14.1181635389383	nosig
GRM3	-3.169287372	14.1152881579882	down
PRDX4	2.799515009	14.1109461470608	up
CORO6	-1.843248574	14.0971687290338	down
GTDC1	-0.79937957	14.0947273913587	nosig
SOAT1	1.54157826296232	14.0891681439157	up
EPCAM	-1.296178517	14.0832678575363	down
ERGIC3	1.71392047366584	14.0691540064092	up
NIPA1	-1.919175607	14.0687490651924	down
SYNGR3	-3.870111445	14.0658927231162	down
MOAP1	-2.131484827	14.035390190439	down
MADD	-1.996656677	14.0319644315342	down
TGFB1I1	2.3984672584333	14.028513708191	up
C3orf49	-0.664712783	14.0179822657407	nosig
LARGE1	-1.888577545	14.0093926206067	down
JPH3	-3.650129631	14.0037438623152	down
ATP6V0E1	2.20595308931449	13.9912271403732	up
ARPP21	-2.521226573	13.9774510183063	down
SLC25A22	-2.29232314	13.97305439	down
DLG3	-1.948066247	13.9613600885133	down
UNC80	-1.763507346	13.9565236296613	down
NRIP3	-2.942405225	13.9553075962143	down
BCL2L2	-2.283279035	13.9531089674561	down
PHYHIP	-4.666544113	13.933936593578	down
SLC24A2	-3.076809714	13.9295086632474	down
MAP3K21	-0.573861749	13.9250056007705	nosig
BLOC1S5	1.17728023860727	13.9232263731891	up
MAPRE3	-2.161523648	13.9158930084551	down
LPAR3	-0.65918222	13.9132238012752	nosig
ALG3	1.38628926688588	13.9087294015608	up
SLC22A6	-1.157768973	13.8975178628233	down
CLVS2	-2.004138802	13.8904735668963	down
RHOA	1.16022273625344	13.887280923162	up
BHMT	-0.3447605	13.8811306595575	nosig
VAMP2	-2.465337153	13.8595947744704	down
OPRD1	-1.274936284	13.8410075880701	down
KIF5C	-2.741520902	13.8333038418144	down
NCS1	-2.926947669	13.8229783433487	down
CACNG8	-3.196346896	13.817483096938	down
TRIM23	-1.321639511	13.8165417924815	down
EHD3	-2.686572378	13.8014077899616	down
RTN4R	-2.715166189	13.7794069894823	down
MVB12A	1.65659331404629	13.770390310697	up
GLA	1.24946668311185	13.7630314467322	up
TNIP2	1.47603581464082	13.7288353167807	up
RUSC2	-2.403510003	13.727871407237	down
NACA2	1.16875025439195	13.7231779922256	up
SSTR2	-2.472678816	13.7159858353797	down
AKAP11	-1.800164055	13.707677154441	down
DBR1	0.999287807603721	13.7042208415153	nosig
RAB3A	-4.192776747	13.6943397339201	down
CD99	1.5555784754067	13.685065105492	up
LMO7	-1.426586502	13.6821537361609	down
SEC14L5	-2.817149205	13.6544581256616	down
PTPN4	-1.265815893	13.648897825829	down
TPRG1L	-2.060756635	13.6486681039863	down
LSM12	0.949051752032507	13.6448687478161	nosig
SNCG	-4.229628406	13.6232691972596	down
C1QTNF4	-2.972912378	13.6195551878124	down
ASF1B	3.32934236762188	13.6185223413496	up
SPTBN2	-3.161060442	13.608490785608	down
NBEA	-2.096386018	13.6040875140157	down
SF3B6	1.4439915705591	13.6009172000992	up
DDOST	1.48224590691473	13.5953938064406	up
UQCRHL	1.73983923598062	13.5898512875277	up
LOXL3	1.79010406647754	13.5885459944734	up
GABRB3	-2.9237599	13.5852717901947	down
MOB1A	1.52868209452414	13.5705377473989	up
TMCO1	1.35161444273834	13.5615558814659	up
INPP5F	-2.510930576	13.5315892512493	down
GART	1.28355352343785	13.5299854371892	up
ALG8	1.17267996461455	13.5216869560171	up
NXT1	2.33060017400592	13.5181796527159	up
CCDC92	-1.410744954	13.5179950565818	down
EDEM2	1.77057911451045	13.5174104606648	up
DIXDC1	-1.666052555	13.5169333053099	down
LMAN2L	1.38469866184095	13.5131251287965	up
EPHB6	-3.467616301	13.5105989898652	down
PNMA8A	-2.092712195	13.4780186108719	down
HERC1	-1.703844986	13.4660930976829	down
CA11	-3.549296651	13.4582585470783	down
BICDL1	-1.87641757	13.4555590249614	down
FCHO1	-2.048377527	13.4501827344645	down
KDELR2	1.9036525391663	13.4478486277428	up
TTLL7	-2.210474696	13.4258112651762	down
CACNA1C	-1.537530229	13.4219150941147	down
CNNM2	-0.952328319	13.414323860196	nosig
RWDD4	1.20588327742125	13.4095204259412	up
SMIM17	-1.636087104	13.4060565282921	down
GRAMD1B	-1.939988313	13.3966716440614	down
DNM1	-3.724345263	13.3963668041792	down
CYP26B1	-2.508271846	13.3879808706104	down
SYP	-3.988653397	13.3787830811463	down
CBX6	-2.292543699	13.3757294354243	down
SELENOI	-1.228986162	13.3749344545931	down
TMEM151B	-3.163655563	13.3539289343892	down
NAV3	-1.981402221	13.353271239733	down
ENC1	-3.323478195	13.3462868485408	down
CMAS	-1.38226103	13.3458652378966	down
SLC35A4	1.29073879281553	13.3201497359139	up
KNDC1	-2.965841655	13.3153360657825	down
KCNJ9	-3.822937023	13.3112750692572	down
WDR47	-1.763788565	13.2962175755157	down
MGME1	1.54621483861806	13.2869825102929	up
APBB1	-2.086737642	13.284772088334	down
MAPKAPK2	1.40359212032662	13.2840679178834	up
SRCIN1	-3.033859579	13.2714537577695	down
CKS2	3.47824966945127	13.2550092742464	up
NECAB2	-3.62518405	13.2432559353177	down
IL1RAPL1	-0.943554144	13.2405780601339	nosig
NUP160	1.48195201111314	13.235398810341	up
MAGEC3	-0.403215229	13.2306230112796	nosig
DDX39A	1.89793230200278	13.2146272897768	up
SMPX	-0.92263774	13.2044330316249	nosig
GAL3ST4	2.2629202409486	13.1953744590654	up
PLEKHF2	1.54490929937054	13.1927754546251	up
NKAIN2	-2.830931377	13.1875748119797	down
COQ2	1.2585819028695	13.1846682445132	up
SLC1A6	-1.573599001	13.1834786449833	down
SERPINI1	-4.084735098	13.177115753687	down
HLF	-2.840838613	13.1689393265895	down
IKBKB	1.12172097064912	13.1610244986814	up
TP53	2.29377245891191	13.1601207126027	up
CLP1	0.946594172379469	13.1488554431765	nosig
SCAI	-1.1794366	13.1484823169452	down
KCNK1	-3.488242704	13.1425680784479	down
KIRREL3	-2.766823654	13.1372322910849	down
LMTK2	-1.942203023	13.1368233949831	down
GALNT9	-2.615083958	13.1338878710377	down
PRSS3	-2.375254197	13.1216998346613	down
SLC6A13	-1.27090464	13.1214847054303	down
VASP	1.69240463587249	13.1061502210227	up
CHRM3	-1.91241901	13.0985255303701	down
GPR179	-0.870290188	13.0832525923269	nosig
FBXO41	-2.553813192	13.0726603559664	down
REEP4	1.68694940048516	13.0695478231569	up
RBP4	-3.171569508	13.0671269048742	down
AIDA	1.22519685367476	13.0649992391763	up
SLC5A5	-0.520668599	13.0624893380704	nosig
MAP3K10	-2.169980947	13.0549837366735	down
IFNA21	-0.137571093	13.0530480357841	nosig
SNAP91	-4.123605072	13.0450681638698	down
GJD4	-0.09459588	13.0386987811754	nosig
PEG3	-2.650699538	13.0363661347179	down
HNF4A	-0.113514874	13.0290458671611	nosig
GFRA4	-0.132148177	13.0244576697017	nosig
NPTN	-1.621735025	13.007123186016	down
CAMK2A	-5.229971098	13.0063765847918	down
CPEB1	-1.311911788	12.9990338440362	down
RELA	1.132604152	12.9811100130522	up
LONRF2	-2.641072259	12.9781889917652	down
G3BP2	-1.109821571	12.9753113927028	down
ID3	3.36731287373869	12.9637085736004	up
RAB6C	-0.452616238	12.9626686388179	nosig
DGKZ	-1.961201598	12.9444987151439	down
DTYMK	2.19711815428916	12.9318336500729	up
LRRC8B	-1.937303609	12.9302121604021	down
COL4A1	3.87965331720386	12.921701787336	up
RAPGEF2	-1.706003612	12.905356115762	down
PLEKHD1	-0.237187924	12.8971290506003	nosig
TRPM6	-0.647149023	12.8966341435849	nosig
AJM1	-1.951795626	12.8800526070856	down
HM13	1.33330159742324	12.8740073570769	up
PRRG3	-1.829096038	12.8729101229883	down
KIF3C	-2.438089092	12.8704014130607	down
DOCK3	-2.758220519	12.8659037374278	down
DNAAF5	1.5339935809417	12.8636685207221	up
KCNS1	-2.119305604	12.8551088051849	down
LYZL4	-0.405048194	12.8417943497485	nosig
DOK1	1.37914836195831	12.8216225860021	up
TSEN34	1.37694937193049	12.814962978454	up
TNC	3.82271120849899	12.7996977738586	up
ANKS1B	-2.772920742	12.7973331849571	down
LSM11	-1.127950001	12.7848036290657	down
PHACTR1	-1.731749733	12.7690592938361	down
CYP4A11	-0.060126616	12.7648835297989	nosig
PPP3R2	-0.038641541	12.7629426472175	nosig
HDAC11	-2.045454517	12.738411582111	down
DOC2B	-2.518100933	12.7261487645001	down
DNM3	-2.675166828	12.7109846737667	down
RAP1GAP2	-2.774150225	12.7078188901788	down
MARCHF4	-2.024397408	12.7075264274179	down
CHRNA4	-1.775564987	12.6989504019844	down
FSTL1	2.60122279881875	12.6852228406081	up
CNST	-1.261885509	12.6843672	down
IFNA13	-0.070235795	12.6688432950345	nosig
NAP1L2	-3.355134932	12.6674625654189	down
PDP1	-2.035548497	12.6647315337351	down
METTL23	1.15214750629328	12.6580744273527	up
CDYL2	-1.517596876	12.6445551068956	down
ZFYVE27	-1.234767779	12.6306586671065	down
KCNB1	-2.27176775	12.6247776590459	down
XK	-1.624687891	12.6238935001661	down
KCTD4	-2.978952583	12.6138153369731	down
OXGR1	-0.377389896	12.6028650751534	nosig
RASGEF1A	-2.195579751	12.6004055060817	down
SNPH	-2.33326408	12.5986797585956	down
PVALEF	-0.154219393	12.5882566294461	nosig
PGLS	1.48490133304733	12.5737979768012	up
PANX2	-2.020064767	12.5634119780897	down
LMAN2	1.48551110817149	12.5274672803519	up
ANKS4B	-0.05007449	12.5203248864152	nosig
TRIP10	1.69921535498761	12.5188914732086	up
NAP1L3	-2.528267791	12.5035038489745	down
SYT1	-5.250885997	12.4914084874809	down
OPALIN	-4.503425365	12.4826957958723	down
TRAM1	1.79684871439012	12.4742537856958	up
DCAF13	1.29204074213117	12.4675502712624	up
TOP2A	3.93816215979775	12.45746112	up
MBNL2	-1.708750969	12.4569420540033	down
NPM1	1.49722036026401	12.4454995580832	up
PPIP5K1	-1.127833684	12.4394035425089	down
TMEM271	-2.339214258	12.4230809742917	down
SPINT2	-1.624276434	12.4220561636256	down
ADCY5	-2.728008015	12.4141310129265	down
P2RX2	-0.739948959	12.393204975867	nosig
WDR77	0.989871502567089	12.3902887284617	nosig
RPL10	1.99672292848161	12.3777282062293	up
ARAF	1.20415592171932	12.3624281728476	up
GRIP1	-1.021044661	12.3573295881406	down
RGS4	-4.149540917	12.3541600652079	down
GALNT17	-4.18295995	12.35131541	down
SYT4	-3.92556849	12.3393121714219	down
ZER1	-1.620595356	12.3391571516196	down
HTR3A	-0.488602752	12.3319724822582	nosig
DDHD2	-1.173150662	12.3257037066982	down
SLCO4C1	-0.156142341	12.3192856915279	nosig
SLC2A4	-0.7942287	12.3191341051506	nosig
NPTXR	-3.606670431	12.3176256115944	down
BIRC5	3.69538440627656	12.3091809587872	up
RRM2	2.72717782984805	12.3082506460951	up
VAT1	1.68966710463886	12.3029249074004	up
PYGL	2.61764570908025	12.2976898849895	up
PRELID1	1.43682308116696	12.2911945294805	up
TMEM60	1.60357909014869	12.2910023635862	up
OGDHL	-2.769561449	12.2908518704204	down
DCTN1	-1.875090737	12.2898704756895	down
C2CD4C	-2.495992434	12.2824480655094	down
LPGAT1	-1.502976982	12.2819233087215	down
DERA	1.73067448886372	12.2774238721157	up
IQCJ-SCHIP1	-1.158298481	12.2687971604133	down
CCBE1	-1.090825604	12.2630929466605	down
PRKD3	1.37100655754641	12.2628630183515	up
MYO5A	-2.243181777	12.2610502174226	down
TPPP	-4.370112226	12.2565225841585	down
TEX261	1.30251941160309	12.221029350214	up
MYCBP	1.52662415698974	12.2140366258451	up
TTC27	0.967600710119192	12.2099142450052	nosig
DEFB112	-0.037973143	12.2085454933086	nosig
NUP205	1.5493199159521	12.189980773467	up
SYT7	-3.630942774	12.1898950625629	down
TRIM17	-1.198863054	12.1849054392983	down
STX10	1.43719124265199	12.1822029265116	up
TP53I3	1.93827310225473	12.1609622895753	up
PRNP	-1.756227572	12.1555456830519	down
CNTNAP4	-1.602041179	12.1546178674341	down
WDR37	-1.390207875	12.1515155949476	down
PRKACB	-1.738026522	12.1504394126356	down
TSPYL2	-2.477940935	12.1443631949768	down
SYN1	-4.347390816	12.1232637776107	down
RPL7	1.69054949334242	12.0895675546069	up
STK38	1.5970617772291	12.08947586	up
INSYN2B	-1.608001084	12.0805361209482	down
NIFK	1.18446250723293	12.0803393266866	up
TRABD2A	-0.792038132	12.0799472836349	nosig
FAM189A1	-2.057144001	12.0754608730972	down
NRIP2	-1.513906039	12.06653851	down
CCDC80	2.70029390459994	12.0595699776459	up
RP9	1.42117535836596	12.0491143552708	up
TWF1	1.56371504133706	12.0423508148709	up
GLB1	1.48188743562395	12.0361281097991	up
CRY2	-1.895951407	12.0324819112104	down
GRK3	-1.576663929	12.0312460808439	down
ITPKA	-2.516969466	12.0260930971041	down
HID1	-2.259678691	12.0240838055433	down
IQSEC1	-2.000890645	12.0239278310269	down
DHX40	1.38896128103701	12.0105677196838	up
PSD	-3.734410413	12.0044292022851	down
PBK	3.55230077437758	12.0004137077526	up
STT3A	1.26080474588931	11.9972419239081	up
ADH5	1.31557241592875	11.9853114404629	up
PABPC1	1.64327426321799	11.9806854788827	up
SORBS2	-1.731117442	11.9791224742594	down
CPSF3	1.13593764664753	11.9751576270283	up
INPP5A	-1.549669435	11.9721369785953	down
ASPDH	-2.507464262	11.9720081223572	down
ZFYVE28	-1.209007166	11.9709793668405	down
RELL1	1.32495681855342	11.9672661739456	up
SEPTIN2	1.42721880333643	11.9670513700557	up
BCL7C	1.25526508373512	11.9555537482125	up
RIMS3	-3.223312303	11.9541299673247	down
TMEM150A	1.32923137434989	11.9444250595857	up
SAP30	1.56676880221488	11.9429940824523	up
LRRC59	1.11256676744766	11.9371387566336	up
SHANK3	-2.258625628	11.9322375418819	down
LANCL1	-1.615086911	11.9306621014078	down
ANO6	1.87049484945579	11.927651799962	up
PITHD1	-1.230836043	11.9244907548227	down
ANXA2	3.51665429063757	11.9227741915529	up
PPP1R13B	-1.40936704	11.921938276634	down
KRTAP5-7	-0.300479932	11.9217952902077	nosig
CAMKV	-4.309449237	11.9201324452606	down
SRBD1	1.03895085311341	11.9201308420763	up
CRYM	-4.15534766	11.9193602323834	down
AMPH	-3.090149169	11.914530824683	down
CDK17	-1.227601521	11.9141156010664	down
SPG21	1.07833926810674	11.9127184609346	up
SMIM30	1.81061936379575	11.9037873426191	up
ABCB7	1.08958728817641	11.9010543731708	up
NRG3	-2.305627275	11.899335975672	down
NUP37	1.39701173898539	11.8935630696655	up
TAGLN2	3.13974145930046	11.8888373747405	up
TBC1D24	-1.272561621	11.8842353528504	down
PCDH11Y	-0.580085984	11.8832614881894	nosig
RALYL	-2.604076765	11.8821095598001	down
ACADSB	-1.290427379	11.8781158036174	down
PCBP2	1.1522386073763	11.8734921739073	up
ADRA2C	-1.524284329	11.8139287651619	down
GJB6	-3.023916236	11.8047452557541	down
NMNAT2	-3.285838632	11.7843506251972	down
GUSB	1.98718179738944	11.7728296818767	up
MAPK10	-1.418443436	11.7709984642726	down
CBX3	1.70490911906181	11.7664232399747	up
PRRX1	2.32745252533266	11.7654719695514	up
BZW1	1.20785554037914	11.7651198796773	up
TNFRSF19	2.77026252412651	11.7647645438596	up
RHOV	-1.065751001	11.7589807805111	down
SPCS2	1.09454786133126	11.7569704354131	up
KCNK9	-1.533416381	11.7462508707045	down
ABHD4	1.91018108367567	11.740743634174	up
ZDHHC4	1.42368193206214	11.7403399354638	up
MOSMO	-0.979897179	11.735044055727	nosig
P2RX5	-0.746566107	11.7317940484366	nosig
HMGN1	1.53704680268733	11.7278245533001	up
GNG5	1.8464896	11.720144476996	up
INTS12	1.02615272249137	11.7087929590462	up
HPCAL4	-4.349896734	11.7033519699176	down
FAM163B	-4.512780801	11.7005376220347	down
CNTN3	-2.181009251	11.6981550133909	down
PRIM2	1.25461105585098	11.6914713584081	up
PSMB8	2.5607200603916	11.6780525847517	up
KCNN1	-2.576394019	11.6764740760892	down
KCNQ5	-2.197004057	11.6695441374759	down
KCNC3	-2.071713447	11.6677406702364	down
CD22	-1.824459989	11.6630790342294	down
FAM13C	-1.563451565	11.6623790769696	down
EZH2	2.75603877766078	11.6596042946955	up
TMEM235	-2.786166235	11.6582525797502	down
UNC13A	-3.333242608	11.6522401489638	down
MANF	1.743911955	11.6510708605179	up
VPS25	1.38295511020777	11.6481536930964	up
SSR2	1.8761301885284	11.6478148766272	up
BBS7	-0.919641703	11.6450029680037	nosig
LYPLA1	2.08236473022819	11.6370736549973	up
MAPK3	-1.160920867	11.6344837905086	down
MSN	2.34336907132305	11.629405966808	up
SMO	2.42224575940621	11.6245262405608	up
LYPD8	-0.508853043	11.6236358519137	nosig
GALNT1	1.26662273300414	11.6092623039796	up
DISP2	-1.753357198	11.6050666388241	down
NUBP1	0.934132210079943	11.6034808010584	nosig
ROGDI	-1.693043011	11.6017493327178	down
B2M	2.61092255343551	11.5988053033117	up
PPM1A	-1.053992175	11.598101199518	down
BRI3	1.57990805987226	11.5961146797176	up
SYT12	-1.766826929	11.5933939536734	down
UBTD2	1.32717944156634	11.589000436747	up
GPR89A	0.641413537858649	11.5867877923866	nosig
SRRM4	-2.360729585	11.5833391988639	down
ERGIC1	1.23221822519175	11.5741385575222	up
PAFAH1B1	-1.281718368	11.5696595536642	down
CNPY4	1.72873514453374	11.5680901120987	up
ZNF25	-1.575244119	11.5662679741435	down
TRIM21	1.96062260141873	11.5606492898796	up
ERI1	1.53565230801905	11.5531789979329	up
FAM95C	-0.520717078	11.5528476941471	nosig
SEC61B	1.46682758539236	11.5449162766272	up
TRIM3	-1.168743317	11.5428941395095	down
ERICH3	-2.194639541	11.5417359893704	down
ATRAID	2.13787915456443	11.5233879442734	up
ATRNL1	-2.525276721	11.5213803095417	down
COPB1	1.1159483691036	11.5134251004347	up
PTTG1	2.94286672294097	11.5126171480411	up
PHLPP2	-1.184049833	11.5049881766324	down
ARMCX6	1.32909018813051	11.4965936602836	up
ADARB1	-1.609960236	11.4957810774388	down
TMX1	1.64029908831012	11.4899432158281	up
RUVBL1	1.35305604808374	11.4861047108337	up
RAPGEF5	-2.578654234	11.4811582662415	down
CMIP	-1.743475474	11.4794828665272	down
TMEM268	-1.434675082	11.4751044169171	down
VPS53	-1.151105265	11.4638955133572	down
SHMT2	1.93974216078133	11.4558915845186	up
RFC2	1.75903014993604	11.4551813993334	up
DPAGT1	0.923845402336481	11.4487592000836	nosig
MAPK8IP2	-3.038717075	11.4381093751765	down
TMOD2	-2.232329537	11.4354188376797	down
UNC5A	-3.247131251	11.4345739498483	down
BCL2L10	-0.462137935	11.4304339561801	nosig
CTPS2	1.27592514996989	11.4253810320986	up
IL1RAPL2	-0.557396401	11.4230002145704	nosig
DBH	-0.70552946	11.4102908027148	nosig
LDB3	-1.899892338	11.4083170619728	down
CHRM4	-1.781803248	11.3962561519623	down
LYNX1	-2.75915225	11.3947475125505	down
IGFBP7	3.12158758044716	11.3937380600374	up
IGSF8	-1.901464256	11.3934046838223	down
CDK2AP1	1.76699800214074	11.3901794574201	up
SEMA4D	-2.145305304	11.3782101619697	down
UPP2	-0.839660273	11.3754083934501	nosig
CYP20A1	0.868849484654499	11.3669730525657	nosig
POFUT1	1.62999346876151	11.3599993433325	up
CYP2E1	-0.563372259	11.3594832120957	nosig
ARHGDIG	-3.689276909	11.3580811046553	down
NES	3.39539364953818	11.3479916426519	up
NPTX1	-4.417685184	11.3454260801777	down
QARS1	1.06083489157593	11.3344819198028	up
PLP2	3.51762218527631	11.3338085053068	up
SLC17A6	-1.963479817	11.3270688786638	down
TMEM88B	-2.47536691	11.3232676021375	down
LAPTM4A	1.69261739555559	11.3230611358224	up
TMEM233	-2.22927571	11.3220514342608	down
PPIB	1.7758634051818	11.3164933612218	up
NEFH	-2.933288914	11.3072492457744	down
SRSF9	1.0333526005686	11.3008707922995	up
PPP1R37	-1.319058273	11.2871159139729	down
ANO4	-1.908999936	11.2859382243544	down
CALM1	-1.932968888	11.2824196615508	down
DESI2	1.6690145077566	11.2794642872352	up
CALD1	2.16972394523609	11.266294954475	up
ENTPD3	-1.809246771	11.2608166592937	down
RPL29	2.01210759414675	11.2601701353123	up
MPZL1	1.55717840582513	11.2569019759604	up
PALLD	1.86360062409585	11.247001078633	up
TSPOAP1	-2.567647685	11.2413571401768	down
LINC02218	-0.070870761	11.2394152222348	nosig
CYREN	0.965460942201987	11.2301942907633	nosig
CDK1	2.7425753991189	11.2218190652086	up
RPS15A	2.10058810248338	11.2213953281737	up
LEPROT	1.22228401425704	11.2206048544273	up
RUFY2	-1.097504291	11.2199294293252	down
STOX2	-1.846628889	11.2157813086938	down
SNRPG	2.20758643997804	11.2148223903524	up
OSTC	2.15523820826015	11.20825762	up
C16orf70	-0.915000434	11.2073800067372	nosig
MYBL2	3.79805767826988	11.2027608045473	up
MYOM2	-1.54765111	11.1949111692122	down
EEF2KMT	0.949303474069682	11.1855548950188	nosig
BEGAIN	-1.743237674	11.1819377429823	down
RPN1	1.17404988717369	11.1780006524989	up
ATE1	-1.061724104	11.1735288313105	down
ARL6IP6	1.47398781500683	11.1728601722556	up
KIF17	-1.50400556	11.163240926726	down
RPS27AP5	1.73204451538446	11.1625064459879	up
CAP2	-2.067033327	11.158567200698	down
PPIA	1.70207066580347	11.1575023952644	up
RAB42	2.16027645423034	11.1558828826889	up
BAIAP2	-1.608738078	11.151086566939	down
LRR1	1.63545662737633	11.1492846569982	up
SCAMP5	-2.38951723	11.1418438750558	down
RAB15	-2.212077253	11.1406863314235	down
MMP14	3.44569176805333	11.1302298230468	up
ANKRD24	-2.097641163	11.1225943973676	down
IGIP	-1.685506635	11.1187499214915	down
SLC17A7	-5.701048818	11.1165878348185	down
PRRT3	-1.527954041	11.1134685220157	down
SH3BGRL2	-2.072040447	11.1028694801762	down
CALR	1.54967232872295	11.0980470708162	up
IL34	-2.336844469	11.0943028560045	down
CYRIA	-1.602093916	11.0931814053143	down
LSM5	1.64921762817829	11.0930244820419	up
KDELR1	1.42033046415166	11.0802887591815	up
AATK	-2.971359325	11.0745665156924	down
PLCH1	-1.545641693	11.0674292589653	down
EXTL1	-2.378503296	11.0618466725654	down
HAUS1	2.05729374743536	11.0600080211139	up
WNK2	-2.471888073	11.0580832164922	down
CHCHD3	1.2705257488375	11.0539335690401	up
RFXANK	1.3818932422325	11.0531332596643	up
CDH7	-0.587138984	11.052779451671	nosig
CBFB	1.26559626714769	11.040931177426	up
SLC2A13	-1.945259771	11.0247401964779	down
PRR11	1.71524325681598	11.021854043721	up
PPP1R16B	-3.577843069	11.0127262235498	down
ADCY1	-2.718191438	11.0116093312371	down
AIFM3	-2.623957597	11.0104437349249	down
HMGB2	2.29539415206327	11.0065085813548	up
ZBTB7A	-1.526663954	10.9985288531126	down
KLHL38	-0.367458372	10.9955686195623	nosig
RNF114	1.05402297145506	10.9917290104402	up
DARS1	1.20621253509801	10.9917235652492	up
PPP2R2D	-0.970341622	10.9914116554674	nosig
PTPN3	-1.534679151	10.9865300020562	down
EPN3	-0.503148143	10.9785925253509	nosig
FAM174A	-1.147845166	10.971458039931	down
C2orf69	-0.947670449	10.9672776757489	nosig
HMGN4	1.39936257482602	10.9567429242857	up
PPP1R12B	-1.429235661	10.9522866797162	down
VSNL1	-5.162578143	10.9392968707588	down
KCNA3	-1.1816205	10.9378579553633	down
ZNF207	0.813244065224117	10.9258288317485	nosig
AUP1	1.19761821908603	10.919413544843	up
HDAC3	0.897122101902717	10.9020364182662	nosig
POLR3A	-1.306426767	10.8964853024357	down
TMEM43	1.20829905279125	10.882571511005	up
NT5DC2	2.49439184531192	10.8809220145972	up
CCDC71	1.14093134576511	10.8793607819193	up
SLC25A27	-2.651935244	10.8764729197283	down
HNRNPF	1.23533765540145	10.875428597314	up
AP3B2	-2.145063751	10.8753230747693	down
SPRYD7	-1.145945726	10.8712785115503	down
S100A11	3.17759715561512	10.8613213228754	up
OSBPL1A	-1.613572554	10.8553389594735	down
DRAM2	1.48668675649109	10.8553347365322	up
FAM234B	-1.603628201	10.8289623956529	down
NRG4	-0.317425951	10.8211527890007	nosig
MEF2D	-1.702089353	10.8097028405064	down
FAM114A2	0.968212516062245	10.8074256331221	nosig
TTC33	-0.942824346	10.8000739060136	nosig
ZYG11B	-1.027615252	10.7984208492332	down
CYFIP2	-2.329986581	10.7978485732511	down
RELCH	-0.958411174	10.7976462299448	nosig
PTPN12	1.56162891576797	10.796466945648	up
EIF3F	0.895209758248892	10.7871545387612	nosig
TRIM5	1.72889327539089	10.7808259704973	up
TPX2	3.01475935478407	10.779599452063	up
NDST3	-1.178899234	10.7786669036691	down
NONO	1.33006157953664	10.7780894665362	up
NOL11	1.04682238933022	10.7708179021039	up
RPS6KA5	-0.622820901	10.7626302746252	nosig
ATP2B2	-2.937006848	10.761632477488	down
ACP7	-0.884304967	10.7601076940404	nosig
DISP1	0.894406520479156	10.7478593079221	nosig
PTH2R	-0.805232881	10.7446837264657	nosig
SNRPF	1.30604824012655	10.7426583092863	up
BAX	1.52878230999994	10.736197696072	up
CYS1	-1.519587314	10.7343673509983	down
PRKAB1	0.842506221528386	10.7272587033843	nosig
NKIRAS2	1.42836510691492	10.7215696923466	up
TTC22	-0.158327199	10.7159531537231	nosig
RTN4	-1.152802905	10.7156338028098	down
TNFRSF12A	3.47761740354619	10.7054455732518	up
CSMD1	-1.294159776	10.7048497641939	down
GNAI2	1.2251918346094	10.7043846863719	up
MYRIP	-2.292113777	10.7041584965865	down
HECTD4	-1.692479162	10.6963966243611	down
APOBEC3C	2.68281983085961	10.6917583520844	up
BRSK1	-2.38351832	10.6884951490564	down
CCNB2	2.90687273279604	10.6881072142716	up
CTIF	-1.938165024	10.6878931394194	down
CABLES1	-1.909220642	10.6800682445706	down
KRT10	1.75611926069148	10.661986000843	up
MAPK8IP3	-2.534041768	10.6577576620642	down
BFAR	0.899790151836341	10.6577432874347	nosig
SNX5	1.14411016775266	10.6573893871386	up
CLEC19A	-0.667008923	10.6540099108752	nosig
ADAMTS8	-2.058105987	10.6441982370058	down
TSPYL4	-2.057447386	10.643735678519	down
ARHGEF9	-1.736429169	10.6402646581608	down
MRTFB	-1.621078152	10.6379252817021	down
RPL39	2.49684607987874	10.6338347767627	up
SLITRK5	-1.22699973	10.6317501903852	down
CCDC186	-0.885358708	10.6315122137875	nosig
DUSP8	-2.535087507	10.6287649647935	down
CHRNB2	-2.501847224	10.6278181346118	down
G3BP1	0.900657559481167	10.6236761595024	nosig
NPY1R	-1.641886597	10.6212763135458	down
NECAP1	-1.318440551	10.6183128902917	down
ZNF561	1.29182416942707	10.6125743216635	up
ZNF536	-1.970543921	10.6091535275873	down
LARP6	-1.61037583	10.6066089982135	down
CCNA2	2.53915883118162	10.5992347076316	up
ZCCHC12	-3.239825225	10.5978747387054	down
SV2A	-2.023771685	10.5957963457749	down
MGAT3	-2.665165852	10.5852874691202	down
KCNA2	-1.911142324	10.5812428573515	down
CSRNP3	-1.760577198	10.5744156306002	down
TP53INP1	1.55818651518859	10.559559701601	up
NAGLU	1.31744664417822	10.5568327177786	up
APOC1	3.62668885417148	10.5490890006248	up
CABYR	-1.188847122	10.5463664386514	down
SLC31A1	1.22912029245406	10.5448927756223	up
SLC43A3	1.71313364117045	10.5397648867337	up
USP31	-1.154560226	10.5392971070191	down
FAXC	-1.401583171	10.5357597404904	down
CPLX2	-4.95268461	10.527534673862	down
ASPHD1	-2.776728042	10.5184830802054	down
RPIA	1.16562160471501	10.5125636209002	up
CDCA7	2.40508385382988	10.5096695820107	up
TMEM218	1.60915655946499	10.508470521436	up
DLGAP1	-2.630459537	10.5034221111928	down
TCP11L1	-1.007509504	10.5031432135758	down
NRGN	-4.719165337	10.4941118544901	down
SH3TC2	-0.636562703	10.4861386139433	nosig
FBXO8	1.32380558420367	10.4838451514483	up
CDH22	-2.565604872	10.4691251249708	down
FSHB	-0.063811619	10.4666585585722	nosig
CDC20	3.11420694495081	10.4636848325864	up
AKAP6	-1.864776451	10.4631436490779	down
SYNJ2	-2.195097364	10.4588083994985	down
PWWP2B	-1.27784352	10.4586306300445	down
RPL12	1.81956644009691	10.4533734326463	up
KIAA0232	-1.276564078	10.4506332493799	down
RPSA	2.23054423748457	10.4438033804085	up
LIMA1	2.48316009490589	10.4343905218828	up
LMBRD2	-1.149595737	10.4304637976006	down
CYP26C1	-0.138345006	10.4270290775844	nosig
NLK	-1.51552805	10.4270227724231	down
CXCR4	2.71448415214743	10.4081019208304	up
CIAO2A	1.61426244830073	10.40518809	up
HPCA	-4.074073464	10.4022000658337	down
FBXL16	-4.093088585	10.398703595695	down
RGL2	1.23808975347709	10.393642179575	up
MDH1	-1.415423192	10.3880968645959	down
MAP7	-2.369234922	10.3846542671409	down
APEX2	1.04942904328519	10.3710929415277	up
NGEF	-3.701110259	10.3699467738304	down
CRACDL	-2.261975665	10.3590623226765	down
ZC3H12B	-1.336186211	10.3574823479659	down
DNAJC5	-1.563446713	10.3492882269071	down
CACNB2	-1.454161715	10.3478653511596	down
ANXA1	3.75089423426445	10.3378260473288	up
OXR1	-1.370669929	10.3375282606631	down
CNTN5	-1.039077233	10.3351841229504	down
METAP2	1.02544441977849	10.3315595110798	up
GRIN2C	-1.979337948	10.3152591872623	down
TUBA4A	-2.991779492	10.315209355515	down
AGTRAP	1.83607412535892	10.3108480873079	up
PDYN	-3.732006526	10.3020807669263	down
YIF1A	1.35265763252431	10.2985827379353	up
RNF135	1.80067562385974	10.2931032356777	up
VXN	-0.632830764	10.2898009973011	nosig
CPNE3	1.38464505495931	10.2789458041472	up
C10orf88	-0.826749033	10.2744695845321	nosig
KCTD1	-1.164765718	10.2707415505517	down
DNASE2	1.44566215077906	10.2634834565705	up
MTA3	-1.048808162	10.2535349144444	down
DRGX	-0.324275106	10.247975048425	nosig
HLA-A	2.60030924050964	10.2463268651943	up
PDPN	3.8295768787992	10.2343409793569	up
ATP9A	-2.218775969	10.2316557747268	down
DERL2	0.9354292548274	10.2313040618602	nosig
FBXO44	-1.610915905	10.2219622573698	down
RPS19	2.1458376680977	10.1901389947949	up
P4HB	1.58381352247154	10.1838091287662	up
PRRC1	1.02234840885803	10.1833246850687	up
EIF5AL1	1.18503445877444	10.1814250268561	up
OAT	-1.393880831	10.1777964649126	down
MAPRE2	-1.311884948	10.1771839091019	down
NEMP1	1.47980667730893	10.1731892150154	up
EMP3	3.34715424418697	10.1728612103802	up
CORO1B	1.07149585679229	10.1716922514425	up
TAMALIN	-1.875078508	10.1715453214697	down
BHLHE22	-1.851472604	10.1688625779214	down
P3H4	1.61479078989126	10.1683053435563	up
CLIC4	1.99804833997024	10.1551801347983	up
RUNDC3B	-1.45197402	10.1472343582724	down
AC010980.1	-1.374438155	10.1461438035315	down
NTNG2	-2.028113741	10.1460438231843	down
FBXO34	-1.134726399	10.1293384192917	down
PNMA6A	-2.166929817	10.1293083818484	down
NID1	2.90108588165225	10.1146864074259	up
PRDM8	-2.468519162	10.1094689135837	down
ABHD5	1.04157770241449	10.1071591611034	up
SH3RF2	-0.460031042	10.1056064406415	nosig
HIVEP2	-1.706374224	10.1024680163335	down
NGB	-2.135058101	10.1001875131637	down
PTK7	1.90248499567671	10.0985787745812	up
TMCC2	-2.363136811	10.0948666824959	down
TCF19	2.32257659057981	10.0881196982651	up
RPS15	1.72619681396265	10.0688197136359	up
DECR1	1.12691190589874	10.0642927815565	up
SNRNP40	1.327467747	10.0631644759471	up
PPIC	2.07358927116563	10.0610111877124	up
RAB27B	-2.043524592	10.0579619178744	down
RPS3A	2.60577645529162	10.0573539866112	up
NAGA	1.53565729009908	10.0502519896321	up
BEND4	-0.637880393	10.0481186150765	nosig
COA4	1.50355246158601	10.0463674794534	up
CD44	3.24977705312158	10.0417996567512	up
FOXM1	2.8191930127838	10.0352105842746	up
KATNA1	1.08057358000777	10.0348231360208	up
R3HDM1	-1.311916688	10.0292461775637	down
SDCBP	1.27090892144057	10.0280097619769	up
GMNN	1.91392515624588	10.0215320313803	up
SLC25A39	1.08464514377543	10.0147094370862	up
KIF20A	2.42463318240159	10.0100630495882	up
OPRL1	-0.493228693	10.0094550007489	nosig
SF3B4	1.07749017823304	10.0085713381156	up
LIMS1	1.55001660639595	10.0070540085703	up
TLCD4	-1.687713917	10.0001159333344	down
RPL30	1.56901345621331	9.99725075061121	up
CYP4A22	-0.037035039	9.99274252627775	nosig
ARFIP1	0.992797126450184	9.99208456782195	nosig
OPTN	-1.695108772	9.98843450800991	down
SMIM22	-0.31165544	9.98459814169522	nosig
ITPRIPL1	1.53613388666799	9.98442393243573	up
TYRO3	-1.838122502	9.98266230944081	down
KRTAP17-1	-0.10282377	9.9745806154272	nosig
BRINP1	-3.32266069	9.9685711138233	down
NUP54	0.965579889013129	9.96765380564874	nosig
TBRG1	-0.78142066	9.96680157476609	nosig
PMF1	1.22560781173735	9.96531981297391	up
UMPS	0.835352276745263	9.96438493195994	nosig
SMIM15	0.87100102487685	9.95085001313673	nosig
EIF2B1	0.778687085263836	9.94903071376196	nosig
CSRP2	2.75984902161755	9.94682276218465	up
CD99L2	-1.191954201	9.93981920507544	down
KIF4A	2.39878114957611	9.93911348518628	up
RPRML	-1.586825623	9.93349173060389	down
CHGB	-3.634313876	9.93343238218024	down
STK17B	1.66994708709227	9.92760649515904	up
SSBP1	1.30739254417594	9.9271515621449	up
CSMD3	-0.823838375	9.92609954807229	nosig
FN1	3.31096554862758	9.9150519032334	up
RTN4RL2	-2.490613983	9.91039492207877	down
SH3GLB1	1.139768402	9.91035366159541	up
BTBD16	-0.641684473	9.89878820669095	nosig
FAM111A	1.81250711868746	9.89442114400748	up
CPXM1	3.47396267911018	9.89338223732997	up
ELAVL2	-2.741377146	9.88369936251478	down
TOM1L2	-1.765828059	9.88325534376579	down
GMPPA	0.943084963127459	9.88307933444116	nosig
SF3A3	0.928591604307027	9.8819272417349	nosig
EPB41L3	-2.514384315	9.88191359099826	down
RYK	1.10465071788361	9.8769034835278	up
BRMS1	0.972246113788129	9.85903721731565	nosig
MCM5	1.79023416160989	9.85781620736393	up
SYT3	-1.99989317	9.85506021869622	down
FO681492.1	-0.590089559	9.85503995272267	nosig
CLPS	-0.12000327	9.85328907953044	nosig
CCK	-4.32805116	9.85304417764185	down
RPL19	1.38385012574764	9.84920862237804	up
CENPU	2.58367381142758	9.83938190639859	up
MAP7D1	-1.227958725	9.83882731740781	down
LMTK3	-2.127513007	9.83483323022472	down
PCGF1	0.99100340698243	9.82738455	nosig
INTS9	0.959991915951611	9.82657799094176	nosig
PLEKHG2	2.0174079718267	9.8136895729915	up
ATP2B1	-1.741512176	9.81318747535997	down
SH3GLB2	-1.639082149	9.8065025921231	down
DDX59	0.883695764437565	9.80625868311601	nosig
HK1	-1.631876663	9.80529402270299	down
OST4	1.73427129845942	9.8048307653388	up
CELF5	-3.318211629	9.79388062501482	down
AGAP3	-1.503880639	9.79001737869187	down
SSR4	1.72654459211838	9.7883539320845	up
RPLP2	1.5590337761103	9.78777197610773	up
RAB31	1.70008294300332	9.78614165778596	up
MAGT1	1.62735977672394	9.78230141599537	up
CD8B2	-0.279317738	9.77535778738551	nosig
ARHGEF28	-0.834709254	9.7712305813735	nosig
PDXP	-0.651770391	9.76976916699704	nosig
NOS1	-1.386607873	9.76721816433639	down
LAMC1	2.51227607388927	9.76381409221031	up
DSCC1	1.3481421674138	9.75902359854383	up
FKBP1C	1.09116961571154	9.75564690654643	up
HS3ST2	-3.176202213	9.75556253356304	down
BRI3BP	-1.012389045	9.7536117632838	down
CRISPLD1	2.93345527206726	9.75279679191048	up
UBE2QL1	-2.82403808	9.75167351641388	down
LYAR	1.11044479272106	9.7474045374726	up
ARF4	1.45414334395267	9.74452415811012	up
AGTPBP1	-1.612061654	9.74413365335603	down
RNF220	-0.980200752	9.74130430633812	nosig
ELK3	1.76519370014264	9.73926452732228	up
STAU2	-0.932481712	9.73709262095002	nosig
VKORC1	1.50371234475119	9.73095016215161	up
ZCCHC4	0.753344131930402	9.73043117103182	nosig
FAAH	-2.37137198	9.72916863951882	down
WDR17	-1.412402857	9.72699340686249	down
BARD1	1.33754240570222	9.72627411986226	up
TERF2IP	-1.266463511	9.71626756557172	down
GDF2	-0.0309436	9.71394318701272	nosig
KIF2C	2.57394569686664	9.71172547272724	up
TMEM179B	1.47790027141728	9.71055264355864	up
ELMOD2	0.880834562288619	9.69671276811043	nosig
IFNA8	-0.043886288	9.68299137960125	nosig
CLEC2A	-0.199455791	9.68209241130805	nosig
KIFAP3	-0.987288089	9.67794840844271	nosig
NDC80	2.2660281992841	9.67281393888259	up
MAML2	1.73133788803404	9.66706440031773	up
EIF5A	1.27880988548467	9.66450472092684	up
DNAJC12	-1.822576771	9.65941834002803	down
PGAP4	-2.961196225	9.65084892307855	down
ACTR3B	-1.412789278	9.64810449967793	down
SNX7	1.65490546514914	9.64465166307253	up
C1orf226	2.17040236392819	9.64277318531686	up
SMIM13	-1.274527628	9.63664549883038	down
GLT8D1	1.00768854255435	9.63280661675884	up
GBE1	1.83243852072583	9.63278084721396	up
TRIP6	2.15442296491883	9.62823395375026	up
OR2L13	-1.124335539	9.62218085782794	down
DNAJB2	-1.423896717	9.62191112380693	down
LDLRAD3	1.84283188310723	9.61857183639149	up
LMNB1	2.77870220541951	9.61591264496137	up
TMED9	1.16139976457748	9.61455335136823	up
POGLUT3	1.94125328516184	9.61402674652879	up
CEP55	1.82177087236821	9.61126137362677	up
GOLPH3	0.835635227354699	9.61108266528864	nosig
PXDC1	1.85160243249851	9.60823856853023	up
TPRKB	1.16759742033835	9.60252803535092	up
DCAF12	1.26930849920295	9.60006664956008	up
IMPDH2	1.17651017213494	9.59923852239109	up
PPP4R1	1.0569265458849	9.59417035605326	up
STUM	-2.758029734	9.5914466822588	down
AURKB	2.76717358202845	9.59086252521466	up
ZNF480	1.1948272357565	9.59051415406442	up
ATP1B1	-2.960555578	9.58238303171785	down
SLC22A15	-1.584048629	9.57826982605367	down
TRAPPC6B	-0.918061525	9.57389199777368	nosig
SFTPC	-0.985043765	9.57050584710542	nosig
RANGAP1	-1.574592628	9.57037802591793	down
DYNC1I1	-3.332393539	9.56741812213543	down
SH2D1B	-0.3644763	9.56575552866823	nosig
CD151	2.32362344977098	9.56441706455184	up
GPN1	1.27944332878657	9.56364306840368	up
RCN1	1.64422908586665	9.56213164984215	up
DNTTIP1	1.11627148239528	9.55695794276415	up
KRTAP4-1	-0.186233555	9.55631829592477	nosig
ZFR2	-1.599313469	9.55050036950802	down
NIPAL3	-2.058227906	9.54631522244827	down
SNX32	-1.575408756	9.54399602215559	down
SUCLG2	1.25629555471247	9.54102301916251	up
PNMA8C	-1.968009818	9.54061593923791	down
TMEM138	0.993576753695483	9.53434759473811	nosig
UXT	1.69812082930206	9.53407907337739	up
SMAD5	1.18032775357953	9.53342953000322	up
ANKRD18A	-0.26609919	9.5315840479495	nosig
UCMA	-0.273896329	9.52949657668078	nosig
DMXL2	-1.199153324	9.52897775909419	down
BDNF	-1.359929173	9.52617818777431	down
CD58	2.24902813829055	9.5214369767906	up
MMP2	3.17250190878958	9.51808236655078	up
DCLK3	-0.773486286	9.51242112493248	nosig
GRN	1.78315020902548	9.5090179616348	up
FHL3	1.52217508730991	9.50850815265363	up
SNAP25	-4.950801706	9.50252428199764	down
CD63	2.2000040979954	9.49911533549361	up
C11orf42	-0.536044387	9.49909461229313	nosig
CAMK2N1	-2.575046759	9.48600323731371	down
CARD8	1.03034819092345	9.48550541679914	up
PLEKHG5	-1.648866914	9.48330767580271	down
BTG3	1.7229167486226	9.48145086307011	up
PDIA6	1.59572282834191	9.47652659348254	up
AC097636.1	-0.056994465	9.47533112359058	nosig
NRAP	-0.501202618	9.47085033686193	nosig
ECI2	1.35746296471315	9.46897151786968	up
DPH5	1.28066040113967	9.46652160551143	up
NCR3LG1	-0.905228799	9.4650916383169	nosig
ZNF581	1.39387653974914	9.46355422832282	up
EFR3B	-1.698890536	9.45703030566379	down
ADTRP	-0.528365625	9.45592460486853	nosig
ENTPD6	-1.258616315	9.44631085454568	down
TK1	2.40472581434873	9.44585701644869	up
MAPKAPK3	1.47133698599732	9.44462514367914	up
MACIR	-1.659120198	9.44330677457839	down
RPL18A	2.3021735543729	9.43976554447134	up
DAXX	0.960693938479631	9.42951876837029	nosig
CHEK1	1.72396303005629	9.42744059570706	up
BAK1	1.14332048987749	9.42564273818498	up
BCL2L12	1.74681935014993	9.42022002751042	up
CDCA8	2.58799379971167	9.41989509392669	up
BRWD1	-1.05579312	9.41302475121644	down
COPZ1	1.2200118634421	9.40935896556237	up
SIK3	-1.46975007	9.40879349689963	down
MYL2	-0.160904687	9.4078921910867	nosig
CHGA	-4.452775677	9.40266385268653	down
GALK1	1.64951585704998	9.40021765214189	up
KIFC1	2.91203800202544	9.39659367541166	up
NDEL1	-0.928977736	9.39400145120638	nosig
USP12	-1.24404133	9.39311266151898	down
WIF1	-3.203588287	9.3884656036994	down
PARP9	1.90675342882436	9.38586241722088	up
COL4A2	3.08472082206701	9.38305240368861	up
HS3ST5	-1.158927678	9.38297073407952	down
PIMREG	3.23561551123659	9.37542983259249	up
UTP6	0.835322753641526	9.37413737278123	nosig
TRIM54	-0.779903869	9.37312150710484	nosig
CCNY	-0.954915985	9.36928276882508	nosig
ACTB	1.21781150543477	9.36863883777545	up
C1QL2	-2.282781264	9.34895381293281	down
PHC2	1.28247343138983	9.34672070631063	up
PLCL1	-1.772714772	9.34537853803095	down
CTNNAL1	1.65284134930565	9.34262760530088	up
ARHGDIB	2.19360874833976	9.34073612114023	up
SLC6A20	-0.744019295	9.33263527210288	nosig
TMEM258	1.48713258146139	9.33118285106556	up
NSMAF	0.93130100829789	9.3297424657003	nosig
AURKA	2.04185381600639	9.32368560368018	up
NUDT1	1.61842889186963	9.32196806857807	up
MED20	1.48089498176727	9.32163166502142	up
BTN3A1	1.60520141200876	9.31330312654051	up
GNAZ	-1.948460156	9.30805757836168	down
RAD51AP1	1.93329391609121	9.30084244052274	up
NRSN1	-2.856393381	9.29891014041408	down
PAIP1	0.910871310116306	9.29823232020046	nosig
C6orf136	-1.12067219	9.29724501480932	down
ATP6V1G2	-2.943718116	9.29044062805542	down
SCAMP2	1.04459306702423	9.2869461032252	up
TP53TG5	-0.845951954	9.28353441718855	nosig
ACOT7	-2.026283387	9.26894786532475	down
CLSTN1	-1.859379469	9.26853540915003	down
GSTK1	1.53064995037666	9.26532710096567	up
RAB26	-2.074034442	9.25775408363595	down
AHRR	-0.082559996	9.25577982064657	nosig
BUB1	2.06026351798493	9.25129183368814	up
ITFG1	-1.026206706	9.24869140263232	down
STEAP3	3.07638230914665	9.23137667805983	up
OR2M4	-0.056136124	9.23027045951081	nosig
GUCY1B1	-2.202050153	9.22714407764748	down
KCTD8	-1.751544112	9.22592099343662	down
CALU	2.03781754127864	9.22543270278586	up
ATG4A	1.00732892060009	9.2215360517027	up
TCTN1	1.38005481028244	9.21998098912244	up
ENTR1	1.31212963998468	9.2065245543106	up
HADHA	0.698414716228141	9.20383705233504	nosig
CAMK2B	-3.216434938	9.20004919379529	down
PLEKHA4	2.8136450227389	9.19973421717685	up
RNFT1	1.17660058385575	9.18845135500942	up
CDK5R2	-3.337525912	9.18764213846321	down
XKR4	-1.159853176	9.18177753207961	down
CFAP74	-0.528627747	9.17988982837701	nosig
DEGS2	-0.878618587	9.17729530219706	nosig
MAN2B1	1.70816974646559	9.17620985070077	up
DNAJB14	-0.785016088	9.17558476466276	nosig
FAM155A	-1.818941601	9.16751735108289	down
SNCB	-4.66608981	9.16654416820287	down
POLD2	1.39347659709544	9.16429011300487	up
ANTXR1	1.82828869126199	9.15562209856331	up
GJC1	1.48134846346296	9.15233727941642	up
DDX19B	0.753730263044969	9.1505836477345	nosig
ELFN2	-2.947828585	9.14225159461868	down
HMGN2	1.85588445587524	9.14057361848357	up
TULP4	-1.516196524	9.1401397503274	down
NHLRC1	-1.436679934	9.1376719882083	down
FN3K	-1.610891915	9.13665067312724	down
NEFL	-5.065091961	9.12897439316956	down
SERPINB6	1.300903071	9.12848158530668	up
EIF4E3	-1.172575159	9.12738725469807	down
OR13J1	-0.320201847	9.12676243477159	nosig
CPLX1	-3.655954408	9.12561051473431	down
CNTNAP5	-1.035019425	9.12359391578949	down
PLD3	-1.430029901	9.11853357658613	down
LSM2	1.90215870590153	9.11723925158693	up
LGI3	-3.749166955	9.11622130851239	down
THEG	-0.108019668	9.11463016273229	nosig
TTLL11	-0.944801286	9.10662743048996	nosig
KARS1	0.95180210556896	9.106082921	nosig
NYAP1	-2.229354312	9.10433385551569	down
RESP18	-0.568250003	9.10392474104715	nosig
FAM171A1	-2.126657024	9.10341775817199	down
TNFRSF1A	1.89710924427231	9.09608379594166	up
GHITM	-1.221634457	9.09498970977587	down
G6PC3	1.2757638954218	9.08987039545133	up
NCSTN	1.03629698211096	9.08074626516404	up
KIAA1109	-1.497417866	9.08028009817964	down
TGFBI	3.70086777387927	9.07948188649817	up
PRKD1	1.42728991531384	9.07692707830044	up
MRPL36	1.44192364948024	9.07508432332961	up
GABBR1	-2.704949924	9.07477615874871	down
GNAO1	-2.65323116	9.07263354373651	down
MTMR9	-1.170097011	9.07069679695488	down
RELL2	-1.282029779	9.06739377264414	down
MYL12A	2.03062152993242	9.06252818696264	up
USP35	-0.937052497	9.06129720837895	nosig
NCK1	1.01318701680454	9.05922044669901	up
NMI	1.80021683628932	9.0486292501858	up
RPL23A	1.33988924396956	9.04426063351888	up
SOX7	-0.684571274	9.0435012259615	nosig
CENPA	2.1390544476489	9.04119345197889	up
AP000944.5	-0.13348727	9.04017329662231	nosig
DNM1L	-0.983047304	9.03942740812384	nosig
BIN1	-2.054734356	9.02914015964655	down
FBXO27	-1.679432229	9.02853859535951	down
LAMB2	1.94858834366921	9.02202984631649	up
CLSTN2	-2.58254347	9.02004841803476	down
TMEM151A	-3.582482102	9.01420427443148	down
RPL23	1.41086567343626	9.01011332038971	up
IDS	-1.51944108	9.00632083085645	down
MPV17	0.996444683428931	9.00202493513347	nosig
DDX24	-1.221226745	8.99757882720653	down
SDHC	1.23955947533051	8.99673960720721	up
MCCC2	1.0787230476935	8.99282984193719	up
MOSPD3	1.32275644265261	8.99272661906397	up
LZTS3	-2.086092071	8.99126750781758	down
HJURP	2.21778554719515	8.98834997306094	up
ARHGAP32	-1.653992044	8.98815701881928	down
DENND6A	0.822931707252285	8.98786448833293	nosig
SLITRK1	-2.778255864	8.97378486020349	down
IFRD2	1.16939934469244	8.97207643470063	up
ADRB1	-1.597189155	8.96974539265743	down
TBC1D9	-1.75257585	8.96899316308767	down
TCEAL6	-3.374055846	8.95838635377665	down
RPLP1	1.65072962368526	8.95279476711155	up
SSBP3	-1.808174479	8.95131002876326	down
B4GALT4	0.982092864964347	8.93300634229154	nosig
RAP1GAP	-2.774096466	8.9310027576326	down
AP2A2	-1.188522131	8.92848570594188	down
SEC61A2	-1.668501225	8.92734902325138	down
RAB40C	-1.253649517	8.91858778062659	down
SYS1-DBNDD2	-0.224645118	8.90598697473115	nosig
RHOBTB2	-1.503283105	8.90339984352539	down
KLK3	-0.26742578	8.89842261655947	nosig
SLC16A8	-1.075013676	8.895967102	down
BMP1	1.87504561310111	8.89574485015195	up
POLR1H	1.26951210613494	8.89531704166006	up
CAPN3	-0.926299019	8.8945904176559	nosig
TRIM4	1.54005978464819	8.89375936706513	up
CDKN2C	2.9838354139647	8.89371897846277	up
PTPRN	-3.551819009	8.89071524786039	down
SLC30A7	0.969156418027973	8.88237400259403	nosig
B4GAT1	-1.590575038	8.87889698138956	down
RPS13	1.75462398843158	8.8673973266405	up
PPFIA4	-2.042865049	8.8643896390886	down
TARS3	-1.403451506	8.8622549943561	down
FRS3	-1.151501736	8.8529969906088	down
SEC22B	0.695477409954789	8.84679069196662	nosig
SNRPC	1.35269847454366	8.8446562916234	up
BTN3A2	2.18378552704043	8.84134959511382	up
TMEM63C	-1.823651152	8.83985983484882	down
CAMK2G	-1.961067262	8.83102695439598	down
STAM	-0.97082612	8.8309749615795	nosig
POP5	1.38219919459249	8.82639292351727	up
CACNB3	-1.626751335	8.82630080561897	down
NDRG3	-1.493818946	8.82183540474548	down
OXCT1	-1.457045066	8.82045915607108	down
CCNB1	2.54901032430012	8.81715065377855	up
RAB20	2.01833845184927	8.81714092481268	up
INS	-0.107409231	8.81433820917412	nosig
TPRA1	0.734116963045171	8.81290350227166	nosig
HNRNPC	1.00393564041914	8.80332973628372	up
MS4A6A	3.04909458702016	8.80193909756249	up
TIMP4	3.80275412645808	8.80128517775959	up
ALYREF	1.28699772148048	8.79812290251982	up
ABR	-1.754412872	8.78611869305523	down
EXOC6	-0.81888124	8.76348636596913	nosig
GLMP	1.489669801	8.76250151286993	up
CRTAP	1.19462097640683	8.75452666824184	up
SLC30A4	-0.619824736	8.75124058428045	nosig
ASB2	-0.744851841	8.75013139984382	nosig
HLA-B	2.59825571572171	8.74996866884271	up
MTMR12	-0.915200257	8.74975537773399	nosig
PCSK2	-2.964266957	8.74629510958257	down
DBF4	1.68880645920227	8.73608282008479	up
GOLGA7B	-2.351293076	8.73590700930489	down
SAAL1	1.03339700730681	8.73391238856872	up
RALY	1.00608740991262	8.73222725309968	up
METTL7B	4.5361670369423	8.72960484779403	up
HOMER3	1.16953913583263	8.72789395813358	up
DCAF6	-1.117323568	8.72747610111361	down
ETV6	1.18064863558188	8.71847913598732	up
CAPG	2.39357634182881	8.71724507712279	up
VSTM2L	-3.442579307	8.71670434322799	down
PRRT2	-2.698142599	8.71564960905649	down
BAG4	-0.915480329	8.71185483811953	nosig
ATP2C2	-0.506612121	8.7055988609236	nosig
RUNDC3A	-3.235026191	8.70522789345454	down
ANGPT2	2.40163789593575	8.70489430956994	up
RAB6B	-2.299883315	8.70247596886474	down
MELK	2.56801112071973	8.7020500035575	up
MORC4	1.2285912620144	8.6994640614276	up
TYRP1	-0.606970079	8.69857558112792	nosig
ZFP92	-0.790217892	8.69172195095686	nosig
CD320	1.61679682835411	8.68448341451872	up
RTN3	-1.742952812	8.67918240694623	down
LCNL1	-1.780847396	8.67689044213318	down
NHSL2	-0.985622788	8.67670862394542	nosig
PLIN4	-1.034538102	8.67423903124515	down
TANK	1.06698888047248	8.67050921865056	up
THADA	0.653953627040409	8.66990854172503	nosig
GUCA1A	-0.055836157	8.66837078701028	nosig
RIPOR2	-1.602658962	8.66538827158153	down
CBLN1	-1.773212589	8.6621047593431	down
SECISBP2L	-1.487486213	8.65705796546206	down
NECTIN1	-2.344508077	8.65533975607387	down
TP53I13	1.40444881080992	8.65223265108064	up
NFE2L2	1.00528601404418	8.6513042222022	up
EXOC6B	-1.013188808	8.63970139760808	down
PGM2L1	-2.125164385	8.63575905167563	down
BCL11B	-1.047335788	8.63105892048836	down
FCER1G	2.80581439521128	8.62985468082714	up
GNB2	1.25068188389933	8.627010838	up
FIBIN	2.01540479378894	8.62594121742644	up
RPF1	1.08654418250239	8.62010031755742	up
PCDHGC5	-2.325081287	8.60950176698189	down
WDR76	1.83506444754977	8.60532896947542	up
FAM246A	-0.117416225	8.60481440577205	nosig
PPP1R7	-0.80646812	8.6031577382871	nosig
PPP1CC	1.08211239376562	8.60294765057247	up
SYT15	-0.252353686	8.59967248622494	nosig
MAPK7	1.22062005768028	8.59920195354287	up
EPHA5	-1.625322399	8.59558010859247	down
CALB2	-3.319023582	8.59502955008453	down
IFNAR2	0.34740791836576	8.59486680770401	nosig
CAMTA1	-1.128930157	8.59407062412307	down
DIRAS2	-3.043313853	8.59033464943516	down
IFNGR2	1.31534440204433	8.58583518299825	up
NEDD4	1.04219272093163	8.57838142839063	up
KIFBP	-0.951934627	8.57770505065106	nosig
TENM2	-2.15915002	8.57537678016463	down
GRIP2	-1.012128135	8.57524630391095	down
ACSL6	-1.558543836	8.57490768229173	down
MFSD1	1.35614157502162	8.57287499	up
NISCH	-1.46161556	8.56459070450887	down
ODC1	2.04836880617182	8.56360549982576	up
TSPAN4	1.3021673629274	8.56340763683327	up
RIMKLA	-1.300567433	8.56060356927439	down
USP27X	-1.156870868	8.55186014082244	down
POGLUT2	1.58283626550507	8.55159532714011	up
BSPRY	-0.892631483	8.54980597537561	nosig
IQGAP2	1.92076935397465	8.54552414222174	up
MACROH2A1	0.935323461924301	8.54491725007148	nosig
CCDC73	-0.049984395	8.54138412386787	nosig
SEC13	1.09177664399912	8.53619273267321	up
DCAF12L2	-1.296839177	8.52769641359097	down
PGR	-0.114242606	8.52675428772612	nosig
IFT52	1.35969683618514	8.52378219106387	up
YBX3	1.88976942444472	8.52203464094679	up
PRDM2	-1.314214767	8.51871206783494	down
NUP35	1.11838315144212	8.51560060566447	up
FBXL15	-1.113168341	8.51408933577504	down
TBL2	1.09419639245243	8.50827197375395	up
SERINC1	-1.403714222	8.50788604554725	down
FABP6	-1.631926564	8.50771682349671	down
CHEK2	1.22844366432525	8.5031099465698	up
SELE	-0.858405833	8.50083679242419	nosig
TAF12	1.13729959207959	8.5004302541904	up
MGAT5B	-2.293831329	8.50014256090054	down
MINK1	-1.569063178	8.498055377	down
CACNA1D	-0.807247045	8.4913478904327	nosig
VAMP1	-1.900253391	8.49065459061553	down
SLCO1A2	-2.055858011	8.49018463534015	down
SPPL2A	1.18090066120751	8.4893392167428	up
FAM210B	1.21093471715633	8.48924548482169	up
AMIGO1	-1.613259002	8.48751702590144	down
TTI2	0.880271547016097	8.48725472598271	nosig
HABP4	-1.35413052	8.48663482093983	down
PRKCQ	-1.417057921	8.47592127631771	down
RPL13A	1.8259007431377	8.47366002804157	up
FXYD4	-0.725219901	8.46315724223737	nosig
BAZ1A	1.33002232075036	8.45978654570336	up
FUT9	-2.027924897	8.45775139057405	down
TCEAL9	1.47530993912469	8.4571923523626	up
RTN2	-1.684847595	8.45717727843989	down
CKS1B	1.87752398455567	8.45607702815938	up
TLCD3A	1.55149087916323	8.45529262510422	up
CHST1	-2.33035717	8.45435930854067	down
ST6GALNAC5	-1.91763554	8.45289048362485	down
CDIP1	-1.489779838	8.45153334186563	down
N4BP3	-0.921843938	8.45080899797821	nosig
HEXB	1.62956512630639	8.45052752060411	up
CDCA4	1.79499037323708	8.44825254593958	up
CCDC6	-1.13466375	8.44209344484602	down
PRKD2	1.33914360966556	8.43922175106864	up
C1orf131	0.805752445104281	8.43710215664625	nosig
RASD2	-2.07953988	8.43580812856579	down
TDRD9	-0.788224347	8.43357204153753	nosig
ELOVL4	-1.694304294	8.43195007269152	down
CTDSP1	1.21740203757103	8.42980076854193	up
FXYD1	-0.484621987	8.42797601679382	nosig
FBXO5	1.65246057524676	8.42378440539009	up
ITPA	1.14852551218767	8.42076245643486	up
PLCXD2	-1.208621091	8.41873771068389	down
CLIP4	-1.054014228	8.40696859779437	down
GLIPR2	2.00898919766489	8.40651687614357	up
GIT1	-1.369513702	8.40622216278655	down
FRMD8	1.13560778470574	8.40524784923815	up
LPO	-0.123032877	8.40268757265458	nosig
PLOD3	1.779188842	8.40071575743098	up
AIMP2	1.10633307449752	8.4001477703742	up
FBXO2	-3.205741922	8.39819788061227	down
NOP10	1.72103374849494	8.39743285480512	up
PRLHR	-0.466297523	8.39511371868625	nosig
GRIPAP1	-1.393546729	8.39342040356851	down
SEC16B	-0.120969245	8.39168294638358	nosig
GTF3C2	0.876050866192968	8.38337755602474	nosig
KIF1A	-3.28003797	8.38014366101352	down
NCAPG	2.01640431624407	8.37881013922201	up
CCZ1B	1.03465314332267	8.37434738877434	up
CLMN	-1.133341201	8.36686973112709	down
NPC2	2.31336014617882	8.36537311823373	up
MTURN	-2.937412213	8.36381941990832	down
PRR18	-2.323253122	8.35922997602486	down
EEF1AKMT4	1.20094518625703	8.35625674748699	up
AC011005.1	0.707430708071446	8.35527821934457	nosig
OTOL1	-0.147102264	8.33831868017139	nosig
SLC25A44	-0.959045954	8.33530366270003	nosig
RPS14	1.91324128872918	8.33463766320901	up
GNAI1	-1.576469202	8.3283061269355	down
ABCA2	-2.482955531	8.32790666312085	down
PCDHA5	-0.323943669	8.32656236841924	nosig
UBE2E1	1.22367307510009	8.32379404057837	up
CDC42SE1	0.91211834223202	8.32340382693611	nosig
TTC38	1.33729860510507	8.32242662206007	up
DARS2	0.839259135637373	8.3216724994738	nosig
TUBB2A	-1.873081646	8.32108301882718	down
ORMDL2	1.16726873901488	8.31944710289329	up
ADPRH	1.22248901032999	8.31892100688733	up
EPS15	-1.083146147	8.31752459487876	down
DLGAP5	2.14056504973185	8.30499736141677	up
IRAK4	1.15018975905854	8.30209393524006	up
KIAA0040	2.45621661280808	8.30144322169301	up
TSPYL5	-2.271225843	8.30116417593701	down
PI4K2B	1.12278893702815	8.29883402006651	up
PLGRKT	1.56061883600348	8.29618747547237	up
AQP3	-1.452185346	8.29571857042538	down
PTF1A	-0.099332225	8.29435794228018	nosig
TMED5	1.11087802310487	8.28634084542293	up
LRRTM1	-1.938953061	8.28607967336484	down
FLNA	2.47728630733094	8.28284768873476	up
RPL26L1	1.37200676458021	8.28214237973522	up
CRTC1	-1.501243864	8.27756308736844	down
OR2AG2	-0.039949046	8.26527560159042	nosig
PDIA2	-2.444444533	8.26494802129825	down
ROMO1	2.06588143063441	8.26440858019068	up
RTN1	-3.231362233	8.26032167275613	down
CDK5R1	-2.976066323	8.25280043266966	down
FABP3	-2.22269544	8.2475770897357	down
CNTNAP1	-1.907185355	8.24728421049874	down
ETHE1	1.342869122	8.24697172492609	up
IDH3A	-0.95820522	8.24674897447398	nosig
CYBC1	0.900917598977815	8.24514054511049	nosig
GCC2	-1.017555554	8.24204715977106	down
BEX5	-3.275857099	8.24100345065511	down
FBXO4	1.38969355476344	8.24058105681812	up
VSTM2B	-3.523068477	8.23779484598761	down
BLOC1S4	0.953389562541461	8.23606533616618	nosig
C3orf38	1.11064432912241	8.23502848185484	up
CENPH	2.00515984751237	8.2338536020752	up
CACNA1S	-0.346136641	8.22670007579442	nosig
SCAMP1	-0.941821726	8.21856597379172	nosig
ANK2	-1.91534179	8.2185420388745	down
CPT2	0.510360973930464	8.2179570956683	nosig
PTK2B	-1.928808865	8.21402709782214	down
ILF2	1.30875818951657	8.21342643468418	up
C1orf112	0.850182101972982	8.21307692176814	nosig
MSMB	-0.207331747	8.21058653086713	nosig
TRIML2	-0.263787623	8.21026454437264	nosig
SLC30A5	0.81762988548556	8.20661754651739	nosig
SRA1	1.2115662582536	8.20084327603953	up
CASP3	1.58379379148326	8.200686124	up
EEF1AKMT2	-0.567919755	8.19993739168357	nosig
GNA13	1.07175272453504	8.19892157690088	up
KCNK3	-1.607125287	8.19681568500797	down
MCL1	1.25263048729375	8.19458527225699	up
SLC45A4	-1.105501626	8.19149824415829	down
MFNG	1.7497260751797	8.19137880813751	up
NXT2	1.67797847880352	8.18782539094764	up
CCSER2	-1.216354042	8.18154502430209	down
YWHAB	-0.877418825	8.1611170312752	nosig
USP11	-1.342455118	8.16034948530518	down
TMEM69	0.84294222742614	8.15980041237718	nosig
MYMK	-0.219576342	8.15571707433604	nosig
SPATA31A6	-0.024864426	8.15334666286908	nosig
GPR108	1.14963078556885	8.14803368219868	up
[truncated: 17,939 more rows]
