# Supplementary material for: Identification of hsa-miR-144-3p as a novel immunotherapeutic target for glioblastoma based on disulfidptosis-related analysis
Source: Discov Oncol. 2026 Apr 26;17:878. doi: 10.1007/s12672-026-05048-3 (PMC13247000; doi:10.1007/s12672-026-05048-3)
Supplement: Supplementary file 2 — Supplementary Material 2. Table S1. DEGs in the TCGA dataset. Table S2. DEGs in the GSE4290 dataset. Table S3. DEGs in the GSE184472 dataset. Table S4. Intersection of DEGs in the TCGA dataset and the GSE4290 dataset. Table S5. miRNA and its related mRNA. Table S6. Diagnostic performance of candidate miRNAs. Table S7. Summary of survival analysis results. Table S8. Enrichment analysis of 28 immune cell types. [file 12672_2026_5048_MOESM2_ESM.zip › Supplementary Tables/Table S2-R1.csv]

	logFoldChange	pvalue	label
SLC30A3	-3.996050322	31.7692565411534	down
PRKD3	2.48289109107175	28.8645361855526	up
NDC80	5.39820747653299	28.4602777817457	up
NES	2.7730315160593	25.2031627179921	up
RASAL1	-2.876802205	24.7565594542411	down
NBPF26	1.43490524635447	24.6194959399149	up
BTG1	1.81312101695466	23.7003205354494	up
SERTM1	-3.086002876	23.6745638688711	down
TOP2A	5.97480823440571	23.499783698874	up
UHRF1	3.99379750274744	23.1369490710316	up
NOTCH2NL	2.00868386614994	23.0496704630066	up
EZH2	3.04764271198807	22.7162974455206	up
ANTXR1	1.25502910326229	22.6398006163067	up
GSKIP	-1.135210471	22.5616235668115	down
EIF4EBP1	3.24382138555314	22.4921405811941	up
LRP11	-1.866380057	22.4841904153005	down
MELK	4.5366145968527	22.4763458649216	up
MAML2	1.78593747876016	22.3500671486378	up
SST	-3.794211097	22.3408841873533	down
TSPAN6	1.95517052190247	22.2749496566404	up
HMG20B	2.16902916432272	22.0437226014003	up
CPNE6	-4.219562137	22.0182402153772	down
RRM2	3.8969682241123	22.0068488545667	up
MAPK9	-1.28942118	21.8636253927338	down
NCAPG	3.19474127345403	21.4534075420285	up
TM2D3	-1.10745486	21.3993956645352	down
WEE1	3.16663699793415	21.3493144882744	up
PPP1R14B	2.0258560745107	21.3196984893124	up
MIGA1	-1.484490155	21.1924940961071	down
CD99	2.1122085554323	21.0943475743893	up
CRH	-2.720129767	21.080232290571	down
NUSAP1	3.76608555672638	20.6448057361271	up
LYAR	1.10209853013238	20.5071715240689	up
ANXA5	1.74054773994691	20.3358454070002	up
KIAA0101	1.94228034822564	20.2742474049232	up
CACNA1B	-2.737887803	20.2133505364325	down
BCL2L12	2.1925448316417	20.1810982689517	up
C5orf30	-1.45645222	20.1659362423847	down
KIAA1033	1.78530555972869	20.140949744491	up
ATL1	-2.251584242	20.1214074207612	down
PRRX1	2.06401989049863	20.0957659878272	up
PBK	3.92246824978911	20.0868337712835	up
MAST3	-2.700967998	20.0638552934632	down
ZYG11B	-1.055277049	20.0250268665206	down
OPALIN	-3.332289339	20.0156899793021	down
IGFBP2	5.11894379894127	19.9748867158425	up
GMNN	1.51588837417823	19.970319588955	up
CYP20A1	1.7944449403324	19.9189132360741	up
AMN1	-1.617962785	19.9041417570995	down
OPA1	-1.134049499	19.8608338080286	down
HS3ST4	-2.883510723	19.8115235941655	down
P4HB	1.51783446611656	19.7761376472918	up
C1orf216	-1.476846429	19.7325618634239	down
PSMB8	1.59145476443385	19.6910540420176	up
LRRC8B	-2.67621321	19.6570299825557	down
MADD	-1.262743676	19.6097369669808	down
INPPL1	1.0683322599577	19.5461304581263	up
SNRPG	1.28106509611382	19.4940316319736	up
SPPL2A	1.23402632791379	19.4826803107015	up
WDR47	-1.416230539	19.470970446475	down
TTC7B	-1.598416533	19.3460499080662	down
PALLD	1.87049561675032	19.2841663454196	up
BAZ1A	1.69734853896227	19.2322645896927	up
HSD17B10	1.2703571750269	19.2317790080918	up
KIF20A	4.33642160336964	19.2239050572309	up
NOTCH2	1.23216657626909	19.2114183579189	up
TNPO1	1.14387011384184	19.2112640524071	up
OAT	-1.292680203	19.1632883397458	down
SEC61A2	-1.718957426	19.1219548688661	down
CES4A	-3.658304233	19.1049607551256	down
KIAA1468	-0.850211771	19.1034008896539	nosig
CASP6	1.65491903152602	19.0204470108892	up
SNCA	-3.083527752	18.9833747823547	down
BRCA2	2.31375136062081	18.9795624652733	up
DDHD2	-1.370329024	18.9718074667815	down
MAPK7	1.71225135852698	18.9716365355562	up
FLNA	2.22840114768034	18.9493122309525	up
CRNDE	4.0948047665762	18.9392103512524	up
ASPM	3.50386821369482	18.8916769242634	up
NEUROD6	-3.940978515	18.8785554563935	down
DNAAF5	1.40560519896287	18.8375477764854	up
NRXN3	-3.811304442	18.8265250545296	down
SMIM10L2A	-2.174159283	18.8161919668405	down
RPLP0	1.1242276296269	18.7834865978149	up
PRSS3	-1.759479764	18.7720961582777	down
DYNLT1	1.72641182737832	18.7697123543348	up
BTBD10	-1.269105273	18.7493955807704	down
SNORD96A	1.18674099609379	18.7372967388473	up
RAB13	1.89085455028594	18.6959827645907	up
LOC101928615	2.40129282409297	18.6450949282012	up
SEC61A1	1.60543675908704	18.6176402907797	up
TERF2IP	-1.043658516	18.6046080616376	down
PDE1A	-2.748315366	18.6033380690322	down
F2R	2.01890151034997	18.5965457726925	up
CACNG3	-5.235671963	18.5746045724477	down
KCTD4	-3.388002339	18.5669002670294	down
MAP2K4	-1.210871966	18.5655531495851	down
SNORD10	1.16178352753499	18.5396149102811	up
SNORA64	1.2369892641779	18.5273283909186	up
RHOC	1.98922810278143	18.5251540081519	up
PLEKHM3	-0.988873341	18.5191059953548	nosig
SLC9A6	-1.495954271	18.5068177490792	down
TLN2	-1.979783579	18.5012618911961	down
SGO2	1.59859821065696	18.4879363139938	up
PRKCG	-2.392107292	18.4820287568475	down
MVB12A	1.8063390237688	18.472480599213	up
CENPK	3.19858862898624	18.4497361844051	up
HTR2A	-3.516012274	18.4408965624335	down
BARD1	2.02288368654081	18.4000195056899	up
TMEM132D	-2.455721554	18.3894751314772	down
KIF14	2.88408405475691	18.3618384190969	up
RPN2	1.4669620390889	18.3515663045958	up
IQSEC1	-1.583776387	18.3395425826357	down
PNMAL2	-4.427988659	18.3050023191539	down
OXCT1	-1.185729615	18.2986668183406	down
LOC101930655	1.04388361641168	18.2926890597558	up
PGPEP1	1.1800676353963	18.2545328370805	up
CYP46A1	-2.587831963	18.2462711919775	down
NCOA3	1.54239253711235	18.1979783720456	up
LY86	-1.351037275	18.1854074826317	down
GHITM	-1.333110771	18.1851664318547	down
ZCCHC12	-2.482226171	18.181771041418	down
ADAM11	-2.169238447	18.1784143504593	down
ABCA1	1.79127043808701	18.1677948745765	up
PYGL	1.94963468780033	18.1410637609915	up
DHRSX	2.07324535416442	18.1284296108656	up
PHC2	2.64747059534742	18.0992947797331	up
RECQL	1.22869131775002	18.0943956703965	up
NKIRAS1	-1.497750518	18.0658917142555	down
KIAA0232	-0.9386582	18.0493839999078	nosig
GABARAPL1	-1.789458406	18.0445715334893	down
PTTG1IP	1.27785260569314	18.0074254016893	up
LAMB2	1.887230473	17.9974826690337	up
PAK1	-1.839957761	17.9817169595823	down
ACTR3B	-1.281733031	17.970218997145	down
ATOH7	-2.883616963	17.9390951317595	down
CNKSR2	-2.146939229	17.9241850672433	down
VIM	2.19462962602322	17.9190007361722	up
RAB31	1.28531024496864	17.9162517447467	up
SSTR1	-2.729254289	17.9148219075046	down
FCGBP	3.76686433939829	17.9108781416689	up
NPY	-2.753717949	17.9066984920638	down
C6orf136	-1.189599686	17.8751205455493	down
FAM179B	-1.034342225	17.8498374076973	down
ZC3HAV1	1.5612406146873	17.833575060216	up
LOC283713	-2.484895284	17.799119883703	down
MPPED1	-1.871848187	17.7894484209339	down
MLEC	1.14720647715078	17.784782953421	up
MOAP1	-1.851395047	17.7615988087699	down
RASGRF2	-2.030020717	17.7597870028832	down
PHF24	-2.656015971	17.7508632345606	down
CKS2	2.39426800233321	17.7507237538489	up
STX1A	-2.732053953	17.7370871341436	down
C14orf2	-1.106395173	17.7343149039067	down
ID3	3.22869398304708	17.7338675201126	up
SLC25A44	-0.775122002	17.6877650781196	nosig
AGTRAP	1.49996590572912	17.6842451200279	up
GOT1	-2.17470639	17.6561077444493	down
FBXW7	-2.127083003	17.6488176355674	down
NEDD4	1.46427876610548	17.6403346725541	up
RTN3	-1.082216619	17.6390411504776	down
NBPF25P	0.779202808983511	17.6284329238552	nosig
RTBDN	-2.336168451	17.6272000415109	down
ACAD10	0.994151189184538	17.6132301432168	nosig
CD44	2.85577098371921	17.576280457288	up
YBX1	1.73881453630467	17.5454819705405	up
RPS19	1.34089098572771	17.5232668550769	up
E2F7	1.58050664443648	17.5149781278819	up
MICU3	-2.111897685	17.4995730648554	down
TTK	2.6314402641896	17.4977955054667	up
MTHFD2	1.89112119933434	17.4761999239378	up
HYAL2	1.04634685716328	17.4701649871011	up
SEMA4A	-1.405391227	17.4517026094212	down
CELF5	-2.471433502	17.4122015244471	down
CMTM3	2.02640417312078	17.4031220042322	up
LOC101927562	-1.676361597	17.4010961128473	down
GPX7	1.39591387085363	17.3792498662474	up
NECAP1	-1.539537085	17.3776461379333	down
GALNT1	1.16468033593945	17.3674299758213	up
GRSF1	-0.633611772	17.3568879053674	nosig
TRAPPC6B	-1.203778976	17.3528642097393	down
DTX3L	1.71414284593516	17.3523018898622	up
SRPX2	2.05226552031716	17.3370635596753	up
NUAK1	-2.162824878	17.3237755577629	down
LAMC1	1.92916050537562	17.3084860427323	up
CLEC5A	2.98610865820076	17.2934049567632	up
PLTP	1.96088764132451	17.2902829968789	up
SNU13	-1.044214805	17.2792945668509	down
LRFN2	-2.290074756	17.2745394305148	down
PPP2R2D	-1.855815572	17.2682084461716	down
RPS21	1.40695513999997	17.2499403565308	up
DLGAP5	2.99376214908447	17.2433110453353	up
HIST1H4J	3.09768589113512	17.234493664288	up
DCTN1	-1.593724417	17.2190238472518	down
MFSD4A	-2.813709333	17.2054146733275	down
GRAMD4	-2.095259164	17.2041209868541	down
PPME1	-0.785027744	17.1579078695717	nosig
CA11	-2.90169203	17.157488748437	down
SNORD68	1.13006601366676	17.1533346512472	up
ITFG1	-1.483432973	17.137072355723	down
MPP2	-1.203263642	17.131196939481	down
SMIM10L2B	-2.872885292	17.1067534768506	down
CDK1	2.64426086429239	17.085760363734	up
ZFP36L2	1.80879979309421	17.0830086909494	up
TGIF1	1.41954134113081	17.0795192939829	up
ELN	2.35071449537958	17.0756039544458	up
ZFAND6	1.22032366182007	17.0667306083816	up
CISD1	-1.304275919	17.0653148968635	down
POLR2J	1.04165483492159	17.0570342036366	up
IKBKB	1.21222799997379	17.044763441827	up
IGSF8	-1.650217962	17.0403274390765	down
RHBDL1	-3.200603636	17.0277234784955	down
KIAA0368	-0.915183068	17.0060710346125	nosig
KIAA0040	2.07518209955996	16.9954380179104	up
PDIA4	1.28088530381431	16.9931835395931	up
ANKHD1	0.732051312479873	16.9659283397577	nosig
RAP1GDS1	-1.051285125	16.9630355886067	down
LIMS4	1.60877573090455	16.9578302864042	up
MIOS	0.826098629863171	16.9531580356351	nosig
CHEK1	1.83219844483727	16.949738670635	up
RAPGEFL1	-3.509105261	16.9475337731949	down
NBPF20	0.90452807600562	16.8978931857127	nosig
MORC4	1.18342556493232	16.8839502145817	up
PKN2	0.990347474956915	16.8816351271359	nosig
TPRG1L	-1.783244973	16.8805484329707	down
SOAT1	1.73958396079065	16.8760512329863	up
DCPS	1.32494362064984	16.8701862259422	up
HPCAL4	-3.464419327	16.86297657	down
ROGDI	-1.906954065	16.8612247830814	down
LPGAT1	-1.228110645	16.8584180175355	down
HAT1	1.19317135164351	16.8529036756917	up
FEZF2	-3.303450563	16.8246885043103	down
FAM49B	-1.662455192	16.7877932489616	down
ARHGDIG	-2.69584708	16.7828201351779	down
STYK1	-3.115604046	16.7789889479141	down
PRDX4	1.74637147733085	16.7675378909076	up
CALD1	1.17889955530591	16.7511862145329	up
THRIL	-1.303376946	16.7391540111113	down
AAK1	-2.59865491	16.720413603633	down
RBBP8	1.38960340630443	16.7056499812959	up
ARF3	-1.293794684	16.7011825245525	down
FCGRT	1.68913190384822	16.690355233687	up
LOC100507547	-1.881219597	16.6849235616289	down
PCNA	1.49838289460123	16.6820935466887	up
LOC285147	-2.470288909	16.6800223297314	down
CDCA7	1.5980157047033	16.6697383410787	up
MUM1L1	-2.962069155	16.6568397366966	down
CLIC1	2.08667839004486	16.6058112059997	up
UBE2V2	-1.132401096	16.6026433808062	down
CNN3	1.47709536887426	16.5966133900178	up
DNAJC6	-2.086968054	16.5896965359667	down
DDX39A	1.5373956545686	16.5890825197724	up
PPIC	1.91862540694463	16.5604554419338	up
CLEC2D	1.37345206457648	16.5602778271684	up
CDCA3	2.11757278866024	16.558458347173	up
NMI	1.64782650323774	16.5488595594934	up
ACOT7	-1.490747473	16.5430915265608	down
SVOP	-2.694740481	16.536736267381	down
NICN1	-0.923336149	16.5366415781082	nosig
APBB1	-1.407629488	16.5314697056417	down
CCDC92	-1.404475934	16.5300029087399	down
RCC1	1.29322386884713	16.5036687054911	up
LOC283045	-0.848793734	16.4823123296773	nosig
MAGEE1	-3.082740529	16.4796068774859	down
PAK6	-2.344536731	16.4742026431047	down
SMIM17	-1.699731693	16.473707955373	down
HENMT1	-1.57930628	16.4564364538245	down
GNAI3	1.3912484230363	16.4489143834887	up
BRI3BP	-1.122965179	16.4454856258174	down
GNG12	1.49729223066346	16.4447007194589	up
IGFBP7	1.78960154140707	16.4410249884296	up
RTN4RL2	-3.430373328	16.4199238123181	down
CEP55	3.8452709225981	16.4183875295686	up
PPP3R1	-1.437554524	16.4144745992748	down
ERC2	-1.842150936	16.3978851242677	down
TSEN34	1.08504899199018	16.3908136226936	up
COL4A1	3.87723873502088	16.37134379	up
LMNB1	2.55346602187227	16.3663818477441	up
GDA	-2.096015208	16.3649704650334	down
CLSTN3	-1.388866248	16.3606620363812	down
USP14	-0.812007372	16.3474164904577	nosig
RUNDC3B	-2.106591099	16.345903603812	down
FABP3	-1.581460672	16.321561989591	down
TOP1	1.15579579079253	16.2966809362284	up
CLTB	-1.266115126	16.2943398839316	down
WDR7	-1.10312867	16.279329562194	down
AUH	-0.969204466	16.2772533261384	nosig
FAM46A	2.82672159726721	16.2720187050055	up
CDCA7L	2.54735038013709	16.2695999007039	up
IPCEF1	-2.612749488	16.2591992060987	down
HTR2C	-2.604159366	16.2584938302544	down
FOXM1	3.83501709294775	16.2301243004332	up
SYN2	-2.781820668	16.2125904258528	down
HMMR	2.30543382987483	16.2106655339857	up
GANAB	0.74684355377018	16.1976797912709	nosig
ARPP19	-1.28021452	16.1885729162484	down
KLHL2	-1.830611815	16.1870912381492	down
SERPINA3	3.20021665027684	16.1752540538803	up
WNT10B	-3.149384847	16.1677848384424	down
SMC4	2.03109556589883	16.1655838146373	up
CPLX3	-1.486698753	16.1594779256907	down
PSD3	-2.109435426	16.1401214539251	down
FAM102B	-1.197428368	16.1396133139945	down
STMN1	-1.835106068	16.1344912089491	down
CDC42	-1.141230172	16.1266848392113	down
FKBP10	3.46175482298276	16.1239843690826	up
MTMR6	-0.871007089	16.1105449198265	nosig
FTO	-0.806737016	16.1081521544231	nosig
CCNY	-1.244299317	16.0789887772411	down
COL4A2	3.02985734762981	16.0717010494428	up
DTYMK	1.229170319	16.070248093531	up
ANTXR2	1.33129531302946	16.0686971004637	up
KIAA1107	-3.004261573	16.065882413882	down
INTS12	0.861653375753574	16.0645328672459	nosig
POLH	1.07778607775151	16.0519128230656	up
RAB11FIP2	-1.152476828	16.0475589590345	down
PI4KA	-1.776253682	16.0442107527779	down
GPR161	1.04349604410823	16.0418260612827	up
ADAP1	-1.888527063	16.0351657117102	down
CAMKK1	-1.683543395	16.0290683696681	down
CXCR4	1.72238766911783	16.0288718673828	up
SERPINH1	4.58003338344318	16.0194382726969	up
TMEM191A	-2.784850433	16.0065603167719	down
SPARC	1.40920933059547	16.0057631742073	up
CAMK2B	-2.549651279	16.0049230851984	down
NEDD1	1.39184617344788	15.9828121437944	up
FOXD1	2.77321570180674	15.9728307573217	up
LOC101930006	-2.737858965	15.9710006227811	down
MS4A4A	2.43626737708654	15.9670364437667	up
LPP	1.23071344468414	15.9638990556634	up
DESI2	0.958297547291125	15.9626281735291	nosig
GRM3	-3.794390006	15.9532655572225	down
MOV10	1.41583499604289	15.9506475810989	up
LRRC7	-3.983158278	15.9435592654698	down
ATPAF1	-0.932676057	15.9374752923832	nosig
CYFIP2	-2.184600064	15.9327947782153	down
MAPK10	-2.263066058	15.9320402100675	down
NEXN	1.92964044218122	15.9201966699198	up
MS4A6A	2.33457008511086	15.9199137590319	up
POLR1B	0.802056424142375	15.914496692005	nosig
POLD1	1.41940040315706	15.9119482326241	up
E2F8	2.96202197244151	15.9106901387414	up
KIF4A	3.36625873779019	15.9090852181336	up
KCNV1	-2.760102819	15.9075959760947	down
AACS	-1.201986228	15.9008990531375	down
ECHS1	-0.761134577	15.8989079595652	nosig
PECR	1.02538003181362	15.8880131205449	up
CCDC80	2.62823581989042	15.8866959124815	up
RFPL1S	-2.382375354	15.8783187297398	down
KDELC2	1.36945105602213	15.8682375505523	up
OLA1	-1.056630625	15.8624577817328	down
PTPRR	-2.717706306	15.8570667996096	down
CD63	1.08557528089275	15.8564810588367	up
KIF18A	3.06299237634758	15.8539690057366	up
GNG3	-2.997586857	15.843654325135	down
RAB3A	-3.062541088	15.8409126808953	down
HJURP	3.29562939739533	15.828737781653	up
ANK3	-2.199439097	15.8274882552434	down
MCM7	1.51937278412009	15.8249637211002	up
RNPEP	0.764893955986482	15.8136270349123	nosig
AKAP5	-2.470246729	15.8133695017051	down
PPEF1	-1.597736618	15.8118288839305	down
METTL2A	1.0683293901105	15.7983828631627	up
RCN1	1.41951180589074	15.796276841811	up
DDN	-4.905316254	15.7953767742136	down
TMEM155	-3.177853354	15.795147930127	down
TGFB1I1	2.14390352650798	15.7921119195369	up
TGS1	1.13299860194797	15.7899435423158	up
CLEC2L	-2.284693866	15.7825275943589	down
ZAK	0.874527698317603	15.7752305604715	nosig
ZNF516	1.11554829418632	15.768668905312	up
TLR2	2.06010812109919	15.7647826137043	up
ACVR1C	-1.899033904	15.7590502198045	down
MAP2K1	-1.469401907	15.7530246993246	down
DPYSL3	2.02853952315442	15.7397011723781	up
APBA1	-1.703822362	15.7386347436399	down
ATL3	1.43541248707164	15.7334824778908	up
KIAA1644	-3.294414497	15.7291311014101	down
HIF1A	1.0819330845446	15.7245823744758	up
ACTL6A	1.71886553733361	15.7244802696207	up
EPCAM	-2.032831459	15.7189861006554	down
ATP2C1	-0.830278963	15.7118066607551	nosig
ATP6V1C1	-1.062925615	15.7115590278499	down
PRKCB	-2.590404994	15.7095698244628	down
STK3	1.09949168690492	15.7021132776355	up
TRIP6	1.87415011135403	15.6961410843326	up
PAXIP1	1.09798101812486	15.6907208738025	up
MALAT1	1.51368234337526	15.6903508408751	up
CAMK2G	-1.674800506	15.685340883617	down
FAM114A2	0.663154677855516	15.6805567258491	nosig
TAGLN3	-2.609948175	15.6738687043425	down
FN1	2.55524575144443	15.6591883480023	up
HPCA	-3.120712983	15.6516467589814	down
GALNTL5	-3.101255939	15.651098652564	down
YBX3	1.85833254596294	15.6492576111616	up
C1orf52	-0.786262886	15.6452808606742	nosig
CSRP2	2.34825012428886	15.6434833312525	up
TSPYL4	-1.258541849	15.6414453360471	down
TSPYL1	-2.462433089	15.6399561132871	down
HERPUD2	0.732647835371054	15.6385183775887	nosig
CSPG4	2.1233095143514	15.6356854251188	up
USP1	1.02124854783244	15.6338317813423	up
PPP2CA	-1.160171096	15.6304847531245	down
MAP3K6	1.69423401211039	15.615333957041	up
GSTO2	-1.652207352	15.6116692730229	down
CDCA2	1.87036963280086	15.610270418138	up
H3F3AP4	0.838546489163786	15.6017716692116	nosig
TPX2	2.69064351751995	15.5980417593298	up
TRIP10	1.03236864951467	15.5965316955057	up
PPP1R21	-0.799916646	15.590289545637	nosig
PITPNM3	-1.475839031	15.5885380950046	down
LOC389831	2.12626566986738	15.5693110877667	up
SYNCRIP	1.25411148131524	15.5635523553518	up
PARP9	1.13323798462005	15.5627662298934	up
BCL2L2	-0.934189276	15.5498787951721	nosig
ITGB3BP	1.0313396549894	15.5417977808468	up
IRAK1	1.00877574578188	15.526254404343	up
NDRG3	-1.165320588	15.5034274950169	down
LOC101930324	-1.999485761	15.5014064453543	down
SYT5	-2.621541815	15.4959001134997	down
SLC35A4	0.760702684090514	15.4921450912374	nosig
ITGB8	1.37547168037026	15.4821762471913	up
XRN2	1.1740229985377	15.4816443941412	up
RELA	0.806050581313944	15.4816082311702	nosig
MCM3	1.34768060431953	15.4714267126457	up
MEAF6	-0.983074627	15.463152775089	nosig
STOX2	-1.733422565	15.4550610574247	down
ACTR10	-0.778943506	15.4538041183897	nosig
NUP205	1.03690500300279	15.4462987265164	up
SNORA52	0.987331789533172	15.4419775621017	nosig
TPRKB	0.80578164115801	15.4220584126106	nosig
VAPA	-1.14690427	15.4168645334289	down
RXFP1	-2.886839122	15.4065720230434	down
NECAB2	-3.758862654	15.4013706371644	down
GPR82	1.9281087876186	15.3906778064523	up
FAM19A1	-4.222004507	15.3887431252665	down
PLP2	2.77568689055241	15.3880001383109	up
TCF3	0.929780277182033	15.3669660110172	nosig
N4BP2	1.34115646887307	15.3653976254638	up
PTPN12	2.26892525889741	15.3592088985919	up
11-Mar	-3.031768785	15.3500570814329	down
RTN4R	-2.032937669	15.3489214023936	down
DDX60L	1.3875540576909	15.3464405373492	up
CAMTA2	-1.265229934	15.342152338395	down
CBX6	-1.008572264	15.3396386128544	down
MOB1A	1.08430872352031	15.3315036438118	up
VSIG4	2.16093976039615	15.3224388431874	up
MKI67	1.49303747989896	15.3217967699378	up
AASS	1.24103552078068	15.3184651727144	up
RAB11FIP4	-2.60676069	15.3148467760137	down
C21orf62	1.24376210634914	15.3135274793188	up
KIF3C	-1.508653955	15.3119716512203	down
CKLF	1.26198172090244	15.3078908142331	up
LOC732360	1.18899224563266	15.2994423824882	up
CD200	-1.659284714	15.2967040723845	down
KDELR2	1.34136243777454	15.2880716783061	up
EPS15	-1.158856954	15.2867813773212	down
HECW2	-2.006256235	15.2764356815311	down
VIP	-3.198000874	15.2734816534847	down
SSR4	1.04224167249478	15.2666873918864	up
NECAP2	0.695524648453716	15.2660374469332	nosig
GBP2	2.42781637423033	15.2556097107757	up
BLCAP	-0.984941101	15.2521186852059	nosig
CRTAP	0.93304630938235	15.241364365497	nosig
SLC25A22	-1.256516329	15.2317247454565	down
TTC9B	-2.875421006	15.231393852185	down
MEX3A	1.84120384558133	15.2274973556267	up
CLSTN1	-1.091042258	15.2264275397593	down
SNORA29	-0.93271187	15.2180414063188	nosig
SYP	-2.559558196	15.2152547900036	down
GBP1	2.66766272642354	15.2129551215029	up
ZNF558	1.0110828310689	15.2124638071062	up
MAN2B1	1.47811089771289	15.2093686741844	up
LOC101929796	1.27484937121107	15.2036572951655	up
DNAJC5	-0.874352553	15.2000055324306	nosig
CKMT1A	-3.055087153	15.1989359524156	down
SYNRG	0.689254269213427	15.1884066344877	nosig
NSUN7	1.69160991710872	15.1815339248349	up
AGTPBP1	-1.673680193	15.1808403340879	down
LIMA1	1.95137857799742	15.1795306709749	up
ZNF480	1.06342935231478	15.1755268224401	up
MCM5	2.33004183018651	15.1711375299145	up
SEPN1	1.3589952206994	15.1601400058022	up
DLG2	-2.751371796	15.1579965175593	down
GATAD2A	1.07606310751197	15.156330857434	up
FAM174A	-1.110541196	15.1377975138994	down
PTPRN	-2.015192791	15.137776277818	down
NDUFB8	-1.356764006	15.1372830708888	down
ATP6V1E1	-1.257772548	15.1362481886013	down
PCMT1	-1.119761894	15.1323278849751	down
SEC14L5	-2.33419854	15.1314004565644	down
FKBP14	1.12820972751185	15.1209440962176	up
GRM2	-2.304015286	15.1159754348875	down
C2orf69	-0.661469446	15.1117196244926	nosig
PRIM2	1.07401488587156	15.1027744602569	up
ITPKA	-3.387236839	15.0959677702135	down
DRAM1	1.31966570631252	15.0911500617984	up
NBPF10	0.722828721916214	15.0887911789746	nosig
PDPN	3.65630962441427	15.0784671611083	up
MKLN1	0.882710098858726	15.0705685174254	nosig
ANXA2	2.53594880850422	15.0698574002189	up
LOC101926887	-2.854538682	15.0674922453557	down
GABRB3	-3.214781582	15.0639484584391	down
CYP4X1	-3.086355876	15.055557537673	down
SMAD5	1.21198841418976	15.0444020834959	up
PCBD2	0.91865537572902	15.0440548998752	nosig
UBXN4	0.797203029542539	15.0416628192023	nosig
GAS2L3	2.63648708815413	15.0385002887298	up
SLC8A2	-3.955481204	15.0383961532898	down
PRRC1	1.12317422538362	15.0368669526464	up
LOC101930363	-3.492655797	15.0300268969518	down
SSR2	1.03939221087111	15.0274317719593	up
TMEM8A	1.05389194268686	15.024225097495	up
HAS2	2.23142670825648	15.0203489740765	up
PDE2A	-2.695462861	15.0060916301066	down
HAUS1	1.33306924496111	15.000865828884	up
GLA	0.959131463924235	14.9990216383932	nosig
RNF11	-0.789164449	14.9865051761907	nosig
SHMT2	1.81509338183037	14.9848006101097	up
ATP6V1G2	-2.225759894	14.9845693431556	down
HS3ST2	-2.061927154	14.9804854263624	down
FAM217B	-1.134601824	14.974884347213	down
ARHGEF6	1.19783049900577	14.9731928812782	up
SLC4A1AP	-0.61601	14.9665717859193	nosig
SYN1	-2.770173232	14.9641365248663	down
CD163	3.3713513863919	14.958701528218	up
MPP7	-2.049270559	14.9452504534924	down
LIN7B	-1.132165819	14.943102620409	down
CHST14	1.24778369005432	14.9385022833585	up
GON4L	0.670220483091089	14.9365589612307	nosig
PI4KAP1	-1.402678814	14.9298013412589	down
EXOC6	-1.038875426	14.9264469363593	down
CAMKV	-2.220297731	14.9263921607101	down
RAVER1	0.958771173163107	14.9234292510025	nosig
TPBGL	-1.186725703	14.9140277156972	down
PABPC1L2B	-1.344020598	14.9129698594485	down
AK5	-3.878177785	14.9117559103643	down
RAP1GAP2	-2.775329116	14.9116970270308	down
CRYM	-3.301107124	14.9044421690526	down
GLT1D1	-3.777115709	14.8833712595764	down
UBE2G2	0.742883885165936	14.8800585494287	nosig
PGGT1B	1.07872578326615	14.8800446942977	up
BBS7	-0.947674725	14.8769639658249	nosig
TUBB4A	-2.867541646	14.8556481965991	down
MICU1	-0.874163727	14.8460456729371	nosig
SGIP1	-2.134266228	14.8387630142982	down
VGLL4	1.02274768814029	14.8250393837502	up
GNB4	1.8705252362967	14.8155511765381	up
NAA40	0.803685105940328	14.8151124051616	nosig
ATAD2	1.30149271038775	14.8104054296681	up
SMO	1.52683182116494	14.7926234106061	up
SLC30A7	1.01543652988152	14.7921660718719	up
FAM8A1	-0.559271893	14.7884045644137	nosig
CAMK1G	-2.64989637	14.7825663725982	down
SNAPC1	1.34253484074882	14.779010309532	up
PROS1	2.21665264111408	14.7769104088341	up
ZNF667	-0.962786483	14.7767205787575	nosig
ASIC2	-3.137673376	14.7749519931963	down
GART	0.96327975171943	14.774646353989	nosig
MDH1	-1.264777816	14.7733984406582	down
KIF1BP	-0.898817085	14.7698066472336	nosig
ZNF700	1.01396963358559	14.7610758499096	up
HMGB2	1.35792188784865	14.7591896514376	up
SH3GLB2	-1.170745038	14.758543037449	down
FAM64A	2.3101869866044	14.7583813072719	up
CDKN2C	2.10667104809052	14.755924835816	up
LOC105373495	2.86838304602983	14.7524715327936	up
LOC101927204	0.989106077055372	14.7435568902361	nosig
PARP4	0.821010378580272	14.7314109698337	nosig
SRFBP1	0.989470794163307	14.7247836208924	nosig
DGKZ	-1.567987999	14.7183548681399	down
RBM28	1.26268816571218	14.7170089923723	up
EIF4E	-0.940283588	14.7146766770299	nosig
ATP6V0D1	-0.896055374	14.7091720239844	nosig
HIVEP2	-1.417601707	14.7088260464492	down
CNTN4	-2.458164638	14.7042161670028	down
APBA3	1.06926958519393	14.7038867185865	up
LPL	2.71676907931207	14.6880841376548	up
GPX8	2.79690747278741	14.6731255651833	up
ACTR1A	-0.778875144	14.6676008958753	nosig
CCNA2	1.67838689398815	14.6675641823016	up
HMGCLL1	-2.633422769	14.6589830311557	down
HSPA12A	-1.551222771	14.6480609307185	down
CMIP	-1.057999928	14.6378957199306	down
RAD51AP1	2.17912560485788	14.6328969303346	up
RBFOX1	-3.197573552	14.6226602699473	down
SDR16C5	-2.30853237	14.621051218014	down
BRMS1	0.960539436381993	14.617375839649	nosig
SERPINI1	-3.357766481	14.6135429134938	down
MRC2	1.8442703261613	14.6132728412022	up
PPP4C	2.09273922307331	14.6092969045364	up
LDB3	-2.809823823	14.6059809154046	down
KIAA0319	-2.738817947	14.5918271091645	down
SMPX	-3.114916557	14.5917766596984	down
NRM	1.03105307200703	14.5895072922734	up
PAK3	-2.739404008	14.5850700292812	down
GNG5	1.13879371460302	14.582251242101	up
STXBP1	-2.245057558	14.5796014202207	down
DAP	1.24148215098052	14.5775353772569	up
PNMAL1	-1.518622486	14.5722076171116	down
TUBA4A	-1.730614879	14.5564968591771	down
PDHX	-0.681493418	14.5550921555075	nosig
IRF2BP2	0.772348583294427	14.550608636373	nosig
CEBPD	1.90618082949145	14.5481404672432	up
NDUFAF4	-0.980549521	14.5308651782169	nosig
FAM60A	1.72676341514746	14.5291601738834	up
SYT13	-2.161664359	14.5210454056618	down
LGI3	-4.651664144	14.517974603952	down
FAM129A	2.32268331474208	14.5148960235449	up
DNALI1	1.88731503723102	14.5144486085066	up
GPRASP1	-2.046491381	14.5122279927126	down
LAPTM4A	0.796637061206335	14.5005579644234	nosig
TAGLN2	2.21086796297888	14.4940397931735	up
TNFRSF1A	1.82326955029369	14.4893034197588	up
MFSD6	-1.554567746	14.4815702487826	down
MMD	-1.08540089	14.4789929214554	down
RBFOX3	-2.973721477	14.4758674823723	down
TXNL1	-1.111620799	14.4720878678949	down
DMTN	-2.514623423	14.4703452823354	down
CBX3	1.2574682866476	14.4660405224241	up
FBXO5	2.23464757257095	14.4651177617167	up
SLC32A1	-2.596231487	14.4609454839812	down
AJUBA	1.35012983983587	14.4593624187348	up
CAP2	-2.052879961	14.4581798476248	down
PRPF40A	0.801887228619311	14.454157997569	nosig
CKAP2L	2.75942044231403	14.4377774481997	up
SLC26A4	-2.266952368	14.4350972051391	down
FLVCR2	1.28618475864666	14.4316672180906	up
GUCY1B3	-1.815177356	14.4268226237109	down
NUF2	2.88345721655329	14.4259103228905	up
CD93	1.81583993869406	14.4230184141724	up
SAMD9	2.01057408049713	14.4168327699941	up
RYR2	-3.777830272	14.4134541489131	down
FAIM2	-2.09580612	14.3968510100249	down
R3HDM1	-0.983525617	14.3921447844474	nosig
GFOD1	-1.419546807	14.3903290038959	down
BLOC1S2	-0.898318913	14.3887086005792	nosig
LOC105372255	1.81983173397486	14.37541098	up
LANCL1	-1.159177145	14.3735602451406	down
ATPIF1	-0.762789071	14.3703985687828	nosig
WSB2	-0.759578002	14.3603028677401	nosig
DTL	2.29187956489227	14.3589509762385	up
PCDHA1	-1.255682135	14.3507866042985	down
ZNF217	1.81972452627854	14.339735319256	up
LOC101928747	0.98574894523022	14.3395945924386	nosig
SMC5	0.933286664482776	14.3176220888893	nosig
LOC284578	-2.716164499	14.3132383006135	down
PLEKHG2	2.35092530026289	14.3080347945681	up
ADAMTS6	1.13191012767382	14.3066301521098	up
LHX6	-1.596032827	14.3055937664756	down
RFXANK	1.3716102417147	14.3019697960116	up
MS4A7	1.8955291521973	14.2848020753241	up
CENPL	1.1135462687362	14.2702461981498	up
NME4	1.01485780387839	14.2487367891899	up
MAP1LC3A	-1.408145457	14.248690835687	down
TBR1	-2.477202681	14.2372936356279	down
PRPH2	-1.036739559	14.236077590611	down
CCDC28A	-1.115706108	14.2310059101085	down
ATRAID	1.05651004028442	14.2203656024847	up
RNF220	-1.090826609	14.212416210324	down
AK2	0.990911975528427	14.2096295723682	nosig
PGM2	1.00453948030971	14.2053659614441	up
FAM133DP	1.14743819851235	14.2053021675876	up
KIFAP3	-1.221544536	14.1800437551386	down
TMEM45A	2.02755578441905	14.1758934297621	up
BRSK1	-1.995180376	14.17487992	down
RIT1	1.01700266187297	14.1706505840108	up
TRIM21	0.920661177870331	14.1702192134304	nosig
THEMIS	-2.735799306	14.1662758618808	down
EIF3B	0.966121717958124	14.1624226642335	nosig
ARHGAP32	-1.188730469	14.1529055530066	down
SPRYD3	-1.457421411	14.1505775631444	down
PPP1R13B	-0.984371112	14.1499057401496	nosig
PNMA6A	-2.185808157	14.1479757486206	down
ANO3	-3.786677616	14.147795002935	down
MAL2	-4.374842849	14.143912619453	down
SEC11A	1.00857233570674	14.1428728203092	up
PITPNB	-0.651500084	14.1352599779629	nosig
RHOQ	0.769432918698156	14.1349719628321	nosig
CDH9	-2.347164976	14.1315566164971	down
AR	1.36908566636616	14.128786760111	up
ARPC5L	-0.855958472	14.1169543144554	nosig
NAP1L5	-1.933399494	14.1148346743633	down
IKBIP	1.52140098467663	14.1129281748264	up
SLITRK4	-4.098742977	14.1042981060817	down
CCDC167	2.02495495521151	14.1042582238201	up
PPP2R5E	-0.656458119	14.0983213034962	nosig
TOLLIP	-1.21003628	14.094101280862	down
CRHBP	-3.045446818	14.0934154141896	down
SAMD9L	1.56421862114599	14.0929755024667	up
JAM2	1.11276663684698	14.0913386984743	up
SLC17A7	-3.778000535	14.0778128537908	down
NAPG	-0.870129576	14.0615528544652	nosig
EXOC8	-0.618034693	14.0610942998161	nosig
MCM2	1.65821932197648	14.0602365829391	up
TCEAL3	-1.044479485	14.058791573805	down
PCP4L1	-2.096857313	14.0573113631034	down
RP2	1.08291280649157	14.0466795098763	up
DIAPH1	0.765349272217263	14.0342388579893	nosig
GABPB1	0.955596715423507	14.033068573866	nosig
DAG1	0.718400529643848	14.0252653842454	nosig
SRGAP1	1.31321509788183	14.0210721356057	up
CEP135	1.45756128710293	14.016721567086	up
UBL7	1.09279361904822	14.0138388080753	up
GNB2	1.02351595322457	14.0117136049813	up
RAB29	1.10140657123758	14.0109248745416	up
STEAP3	2.38301967019735	14.0101487329982	up
C1QA	2.01320341717459	14.0088573642433	up
BTF3	0.775793312636914	14.0015475387829	nosig
TNFRSF10B	1.73143134132308	14.0005345468344	up
OPTN	-1.460665876	14.0004165584565	down
EMP3	2.71933079546148	13.9929195878128	up
GTF2IRD2	1.05705218589288	13.9916268517288	up
LOC101928634	0.913823031403226	13.9850843894214	nosig
CHD5	-2.886005444	13.9832230754333	down
SHCBP1	1.75314207812149	13.9747248490519	up
NLRC5	1.231839586	13.9731449370023	up
DOCK11	0.892251908933287	13.9730371670374	nosig
TESPA1	-2.864345341	13.9714079867339	down
CPVL	2.09318424162135	13.970277940163	up
LOC106146153	2.69771947606701	13.967003433147	up
ARL6	-0.808753166	13.9627168977702	nosig
KCNA4	-2.056067054	13.9581943595398	down
ANKRD34A	-3.285723267	13.947846933884	down
RBM39	0.912113392278245	13.9475544144195	nosig
TP53	2.20700993166078	13.9421285241672	up
SOCS7	-0.990970894	13.93364812	nosig
ATP6V0C	-0.760218815	13.9280447395895	nosig
CPEB3	-1.921629412	13.9275107397156	down
IRF7	1.4300873390353	13.9267413921966	up
ZNF25	-1.237378716	13.9227222294065	down
MYD88	1.21436975629161	13.9198998631365	up
WWTR1	2.47146329896115	13.9195159957709	up
PAPD4	1.09384900780368	13.9144281391416	up
KCNAB2	-2.675027204	13.9077392049777	down
NRSN1	-2.641897136	13.9064228361676	down
BUB1B	2.08286834859621	13.9029161563672	up
MALT1	0.916452727776827	13.8942733775333	nosig
POLR3A	-2.32400449	13.8723001138887	down
ANKS1B	-3.031718641	13.8637895552639	down
SGTB	-0.978287897	13.8617620461687	nosig
TCEAL7	-1.364632994	13.8591092788075	down
WDR13	-0.703975138	13.8534923599234	nosig
LY6H	-2.744529214	13.8517718105052	down
CENPU	1.18639227316137	13.8510848186812	up
ACTL6B	-3.569532964	13.846373918423	down
ROMO1	1.21177620500357	13.8443032783572	up
MAK	1.7903560212049	13.8427886777972	up
TSPYL5	-2.076501573	13.8375788601134	down
ANXA2P2	2.30237738992564	13.8343020853567	up
NOM1	1.05240594754875	13.8334213711594	up
SEZ6L2	-1.306738337	13.8318119475419	down
CPNE3	1.02519847568237	13.8273349515008	up
DCUN1D5	-0.710106049	13.8241670760076	nosig
GNAZ	-1.055668701	13.8207179203006	down
CXCL16	1.17842598014982	13.8171632958567	up
PIN1	-1.126138012	13.8151487228465	down
CRISPLD1	2.18098682864955	13.8149301479599	up
IL1RAPL1	-2.315642307	13.8121850015844	down
HNRNPAB	1.10209379413244	13.8016402524457	up
SCP2	0.81415570943626	13.7913479634647	nosig
KIF2C	1.07027315353195	13.7884286856672	up
ZNF765	1.15473443119995	13.7882176969335	up
ANO4	-1.763312197	13.7849460744288	down
SOWAHA	-3.351953908	13.7812090683252	down
WASF1	-1.871590399	13.7784383355833	down
SLC6A17	-1.505900225	13.7764579030466	down
F11R	0.97826426899072	13.7672700616789	nosig
ICAM5	-3.35263581	13.7594162322605	down
LOC101927826	-1.636687866	13.7592970458368	down
SSRP1	0.795602427950925	13.7503254174565	nosig
GALNT2	1.18229907762455	13.7449481297695	up
IGIP	-1.243389209	13.7413744495248	down
LINGO2	-2.018941911	13.7386309381369	down
PKP4	-1.627137282	13.7297489709291	down
SHISA7	-2.831817964	13.7267915152879	down
UNC5D	-2.410467313	13.7197194917384	down
CTPS2	0.87099105856425	13.7172848236627	nosig
KCNH3	-2.516005337	13.7166594410807	down
LOC101928335	-1.314931152	13.7112865902568	down
TRMT5	0.76370774081847	13.7078083874434	nosig
WDR76	1.43314188934706	13.7007360446397	up
SH3BP2	1.10928725606355	13.6993753043701	up
SP100	1.07042945317377	13.6914761165748	up
PSMC3IP	1.03497708379692	13.6893577979691	up
ATAD1	-1.058711522	13.6869486571686	down
NWD2	-3.062835174	13.67929891	down
RFC5	0.987261517840803	13.6730130626816	nosig
PPP2R2C	-2.361208194	13.6716080658929	down
REPS2	-2.436436976	13.6675632596478	down
ATP13A2	-1.044983922	13.6644170343539	down
KLHDC8A	2.57487766614918	13.6630482150556	up
VMP1	2.61405949746531	13.660657919557	up
LRR1	1.29578845984511	13.6594957216821	up
CNRIP1	-1.448184323	13.6570474273304	down
SPNS1	0.783710187049591	13.6551239963301	nosig
RTN4RL1	-2.13158975	13.6524414082559	down
CLEC4G	-2.554656169	13.6520510777063	down
FBXL15	-2.034278981	13.6506927797061	down
PRR18	-2.534354074	13.6493646063175	down
UGGT1	0.670338747965136	13.6417484606169	nosig
PPP1R7	-0.981211612	13.6397503751549	nosig
SPRYD7	-0.996563321	13.638982762891	nosig
HPS5	1.04148847829847	13.637619062856	up
SHFM1	1.11229003871068	13.6345862831506	up
SCN3B	-3.89648732	13.6294819895533	down
CSF1	1.53614411268839	13.6238115713615	up
GABRA2	-3.289353042	13.6206942568627	down
DDX56	0.761506588447565	13.6178032393958	nosig
STK32C	-1.346702081	13.6152000160286	down
IDH3A	-1.098485868	13.6110758568756	down
RELN	-2.233514826	13.6099222803036	down
SMCHD1	0.906058681301589	13.605853361823	nosig
ZNF282	0.719261122408508	13.6036275177013	nosig
CLCN4	-1.723764845	13.5962699179113	down
VPS8	1.43836200892023	13.5955438932611	up
PPIB	1.19790887409725	13.5848474158647	up
FKBP5	1.81612411310915	13.5763867925931	up
ANGPT2	2.4872536223676	13.572191456223	up
PFDN2	-0.715724595	13.5605367260722	nosig
TSR1	0.709835331442756	13.5589222312305	nosig
ITGA5	1.95762469224522	13.5583668644666	up
C1QTNF4	-3.896019338	13.5553439339953	down
NPTN	-0.863385062	13.5447376515229	nosig
CCDC15	1.1126498314454	13.5413135388109	up
TACC3	3.34947047248209	13.5408364117534	up
PDXP	-1.554704551	13.5394510703641	down
TAP1	1.41975714751671	13.536232963929	up
ADGRB2	-1.188024191	13.5174600193504	down
FIGN	1.29351957728298	13.5079225649072	up
FLJ45482	1.35260947241843	13.4994546001571	up
ATP8A2	-2.935652539	13.4994396103711	down
AAED1	1.23950448116703	13.4959517764954	up
GJA9	1.1916082228606	13.4932045520363	up
SLC41A3	-0.784229	13.4832838377581	nosig
SHOC2	-0.78247405	13.4739221487023	nosig
NBEAL1	1.00961986932936	13.4698042334495	up
IDH1	1.08531797178851	13.4687607408083	up
FAM204A	-0.758933842	13.4627381582958	nosig
SH2D5	-1.805060271	13.4611528026549	down
GABRA5	-2.531724142	13.459596055898	down
ZNF426	0.611358179671905	13.4591994819566	nosig
TCF19	1.3217809408788	13.4575996996737	up
MPC2	-0.727466956	13.4415189619743	nosig
INPP5J	-1.625018048	13.439858769958	down
LOC100506563	-1.993399774	13.4394968001177	down
MSH5	2.51224352033566	13.4374580776685	up
WSCD2	-1.664667959	13.4363558984691	down
COX7A2L	-0.694602432	13.4356930893535	nosig
CELF6	-1.347433828	13.4307868138571	down
NUP35	0.84994187047956	13.4240382042526	nosig
ESPL1	1.70077879648609	13.4226955820794	up
TMEM133	1.29657621114144	13.4220874573661	up
SLC12A5	-3.560924768	13.4199538820725	down
FAM20B	-0.729429075	13.4197099349596	nosig
KIF17	-2.494953278	13.4185834477802	down
SNCG	-2.001966262	13.4102359888122	down
TK1	1.67185141806526	13.4054181935427	up
LOC101927811	2.01743397373052	13.4007830514968	up
CPXM1	3.59373643692191	13.3895918509486	up
CDH18	-3.102283566	13.3868658142405	down
GLIS2	1.19370873625748	13.3856027931115	up
NPTXR	-1.675008381	13.3737528714946	down
STAG2	1.04225501254769	13.3669471690481	up
ST5	1.06076844309739	13.366079666693	up
CCKBR	-1.264166192	13.3658373320672	down
DOK1	1.04688938860648	13.359213485701	up
PCDHB9	1.28152863349061	13.3511556710435	up
ADCY2	-1.456535666	13.3504465963178	down
GFAP	2.9415606977216	13.3415156438481	up
SLK	-0.781545248	13.3394636952901	nosig
KIF18B	1.83858939757015	13.3342193005752	up
ITPRIPL2	1.40432214386431	13.3243208370008	up
PBX3	1.14052588993756	13.3202357235227	up
FRMPD4	-2.638031784	13.3162791168519	down
ABCB7	0.96709236083302	13.3133535007329	nosig
RBM11	-2.097535303	13.3059768623278	down
LOC101060604	1.13165101624295	13.2950518161441	up
NCAPD2	1.03804292769956	13.2945923826541	up
KCTD16	-2.979888484	13.2931808331734	down
PSMB9	1.65616996250704	13.2871980151309	up
TIMP4	3.09018510979595	13.2685864382292	up
TMCO1	0.737929883536387	13.266115440443	nosig
ARHGAP18	1.53807724204851	13.2615392950574	up
SP110	0.936358798000315	13.2514633716755	nosig
NIPA1	-0.952168405	13.2512559496105	nosig
LYSMD2	-1.104704195	13.2485698702581	down
AKAP13	1.23761599448097	13.2484478582633	up
CD151	2.24143698424708	13.2482217600003	up
PLEKHA4	3.61853860863608	13.2447386698616	up
RBL1	0.987575295647381	13.2414838231358	nosig
THRB	-1.727052708	13.2378279707152	down
BIRC5	1.64883613921623	13.2315415261725	up
KCNJ4	-3.465791015	13.2215478873083	down
NAP1L3	-1.923658555	13.2214171282847	down
LARP6	-1.523877725	13.2190112079898	down
HIST1H2AH	1.83890468755698	13.2126143378442	up
TNIP2	1.05287960496181	13.2121528441842	up
WDR35	0.738946483809164	13.2111932141042	nosig
AIFM3	-1.945405849	13.210450763319	down
ULK2	-0.874597122	13.209014256355	nosig
SRBD1	0.852726743918724	13.2048424446454	nosig
CHCHD3	0.872807854655612	13.1980617060663	nosig
NEURL1	-1.153897779	13.1968344111125	down
STK17A	1.28053202501359	13.1965604977209	up
LOC100129973	-2.18362812	13.1960477476343	down
FAM199X	0.89256127456142	13.194411298423	nosig
LOC103344931	-1.224432864	13.1934790910813	down
ADCYAP1	-1.754588581	13.186621060328	down
LOC102724250	0.971074777139787	13.1839743096717	nosig
TMEM35B	0.869629207269417	13.180525708654	nosig
CALB2	-1.689779577	13.1758960806148	down
CDH8	-1.494872679	13.1727403065171	down
GAR1	0.684518834807147	13.1695978392596	nosig
KRT10	0.830731985884347	13.1485937850745	nosig
EIF4E3	-1.093460917	13.1465703284524	down
TIMP3	1.37680558998153	13.1436579709967	up
NXT1	1.28553463960196	13.1432072978005	up
ELOVL4	-2.330919129	13.1394970019217	down
CHRM1	-3.995258976	13.1394899399092	down
DBF4	1.71061676688734	13.135154895541	up
CNTN3	-3.552667907	13.1302436452123	down
AKTIP	-0.979006481	13.1284806299322	nosig
ALKBH2	0.801242625674343	13.1173474101872	nosig
BANF1	0.741391338873413	13.1169362637472	nosig
RNF213	1.18220132926052	13.1134925758108	up
CALY	-3.700250975	13.1130500507715	down
ATP6V0A2	0.834807614438816	13.1128403392703	nosig
WNT5A	1.5984124278772	13.1128228762284	up
LOC100288911	-1.717062515	13.111796456666	down
EPB41L3	-2.301630148	13.107716496689	down
PPFIA3	-1.210877729	13.1040750663485	down
DACH2	-3.101279877	13.1040297292378	down
ATP6V0A1	-1.140582177	13.1004620624789	down
KRI1	1.14686784709867	13.0990283795132	up
PCDHB16	2.02333112034178	13.095579941872	up
CD58	1.66049785995063	13.0902893548084	up
ARRB1	-1.21195758	13.0867365800094	down
GSTP1	0.919516413840119	13.0857304816172	nosig
MSN	1.07726188029265	13.0814670090698	up
STIL	1.06167899564627	13.0772694899925	up
RPL12	0.953186887824511	13.0751874352702	nosig
EIF3E	0.679212143855795	13.0737521360863	nosig
TP53I13	1.19195872358058	13.0701175896047	up
LAP3	1.36397335541589	13.0686292569725	up
POLR2J4	0.974172021283106	13.0675008912918	nosig
LRRTM1	-1.581329119	13.0661116026506	down
TMEM267	0.776295407768497	13.0637307046237	nosig
PDLIM5	0.960758280988661	13.0459088781892	nosig
AMPH	-2.250569677	13.045184186382	down
GABRD	-3.616377386	13.0336258162351	down
C1orf112	1.71045273990769	13.0260848423204	up
ZBED1	0.843894529746297	13.0240606508442	nosig
RAPGEF4	-1.499087288	13.016745597252	down
LOC102724951	1.66274597785189	13.0136506002111	up
CAMK2A	-3.048755999	13.0136434059785	down
MYCBP2	-1.111149365	13.0129468048336	down
LMO4	-1.164628915	13.0127154513523	down
IGF2BP3	2.50524134188661	13.0118609406463	up
NRIP3	-1.569342527	13.0055530359591	down
CNNM1	-1.893964229	13.0054008830717	down
NMB	2.2811556193365	13.0038975209515	up
HERC2	-0.785240132	12.9948265906061	nosig
PIP5K1C	-0.800679139	12.9926785889235	nosig
NR2C2AP	0.981647325916358	12.9897284213856	nosig
MDK	2.88423469267583	12.988525868451	up
LOC100134445	1.38305374036623	12.9858745059085	up
NTSR2	-4.652508875	12.9857734516128	down
ZNF616	1.19600701042044	12.9778845184237	up
ZRANB1	-0.831615662	12.9766646227144	nosig
GLIS3	1.90123284787939	12.971366193037	up
QDPR	-1.347745073	12.971020025897	down
THADA	0.974176622011489	12.9658850349132	nosig
FBXL16	-3.233272859	12.9634790294148	down
ZNF365	-1.460742534	12.9621779676386	down
PLOD1	1.0351943558429	12.9599047123573	up
STUB1	-0.67073339	12.9563510764788	nosig
SCN2B	-2.369742304	12.949891851352	down
RUSC2	-2.022435036	12.9484797090855	down
TIMELESS	0.98808435782284	12.9461847263729	nosig
LOC285812	-2.106232684	12.9333765184429	down
MCTP1	-1.988086441	12.9332259770944	down
ANXA2R	1.15758050415485	12.929943125415	up
C1orf204	-1.119958904	12.9258837656648	down
CFI	2.56020386461834	12.9251080366644	up
HABP4	-1.126387905	12.9231498946052	down
SLC39A1	0.823964131309756	12.9225083163714	nosig
PCDHGA8	2.82002309741712	12.9224747326152	up
CKAP4	1.08492803388572	12.9161024888097	up
POFUT1	1.50986146668213	12.9133834607098	up
P3H4	1.60474881886615	12.9067168043845	up
LDLRAD3	1.4244356964955	12.9038102163153	up
COIL	0.735365028143736	12.9037183190742	nosig
PLAU	2.45336205994019	12.9031581127644	up
CBFA2T3	-1.406456532	12.9030159812052	down
NRP2	1.14298374189814	12.9020666371933	up
DLGAP3	-3.229675329	12.896409140255	down
4-Mar	-2.828164985	12.8962777177668	down
SCG5	-1.639018023	12.8950287597599	down
COLGALT1	1.16995149198386	12.8897591355021	up
UBALD2	1.11552400241403	12.8897453389467	up
LYPLA1	1.15498922166575	12.8874666452182	up
LOC105372526	1.36399156977764	12.8869707494408	up
PRSS3P2	-1.504307493	12.8789443511551	down
MGME1	1.12121820512403	12.8766278443448	up
GRIN1	-2.908062671	12.8723626763676	down
FUS	0.774417947946786	12.8679935753429	nosig
PLEKHA1	-1.472134017	12.8669706874071	down
RPA1	0.997011121595278	12.8660439877247	nosig
LARGE1	-1.720942565	12.8619869131609	down
TRPS1	0.799819027682462	12.8595875726437	nosig
CARD8	1.28492839864681	12.8589960368404	up
RGS1	2.28218562712312	12.8554339700809	up
ZNF706	-0.742053362	12.8444267789316	nosig
PPP3CA	-1.50551552	12.8428579212532	down
SLC39A10	-1.341818914	12.8404378279513	down
VCPIP1	-0.583281789	12.8390772338592	nosig
ZDHHC18	-1.179567572	12.8378582493215	down
CNGA3	3.96417244205313	12.8352421235377	up
PLD3	-1.27509829	12.8346154650911	down
VAT1	1.17314164369446	12.8277248650192	up
CELF3	-1.87658243	12.8203167027811	down
KIF11	1.74108085071551	12.8095072227159	up
ANKRD36BP2	-1.648936404	12.8066261898628	down
NONO	1.1336740930692	12.8049195023589	up
BAX	1.34016894025574	12.802499727953	up
LOC102724017	1.07932688249313	12.7984030559612	up
LGALS3BP	1.48342489601197	12.7860160350888	up
AURKA	1.89155582900675	12.7833138673456	up
FADD	0.857296881778675	12.7807940587295	nosig
PPP1R18	1.49946111527441	12.7773248177935	up
NOP2	0.642247049901679	12.7768421091902	nosig
FAM13B	-0.697303967	12.7753586359006	nosig
TBC1D30	-1.373759923	12.772499680078	down
TMEM151A	-3.587136913	12.7720167767334	down
TECPR2	-0.754716305	12.7653980624845	nosig
KCNK1	-3.013099126	12.7611036543029	down
ADAM17	0.639441586664194	12.7581637078059	nosig
FNDC3B	1.44297546525526	12.7577154044006	up
BOC	1.36973941313735	12.7505127754631	up
PGBD5	-1.951385441	12.7503819528674	down
WLS	1.25633426905375	12.7475512332085	up
SPG21	0.466644367207172	12.7328646388026	nosig
CMAS	-0.563961253	12.7279860911681	nosig
KIAA1429	-0.812763225	12.7241265548874	nosig
KNTC1	1.69173205382497	12.7114248487475	up
TRAF3	-0.66344805	12.7084713875021	nosig
IGFLR1	1.40811376379166	12.7036390538238	up
RCAN2	-2.550104058	12.702166501422	down
STMN4	-2.134252209	12.6950286482226	down
C1orf56	0.703457736901875	12.687385165754	nosig
SUDS3	-0.688795859	12.6855716575077	nosig
ATP6V1B2	-1.122868979	12.6839702130884	down
CNP	-1.667700296	12.6770386687171	down
DFNA5	0.905621142278919	12.673202997352	nosig
SLC16A1	0.862374098940839	12.6727928597905	nosig
PEX5L	-3.004740499	12.6690758062508	down
LOC101930115	-0.794067753	12.6687148377024	nosig
CTC	0.895912819119627	12.6685903160493	nosig
RAB26	-1.889304713	12.6600644297586	down
KIAA0930	-1.522075981	12.6596036999761	down
GRIPAP1	-0.755932958	12.6593885948516	nosig
ELFN2	-1.245085005	12.6585654345146	down
NEMP1	1.26707038743436	12.6564515055124	up
SPC24	1.35674976108384	12.6561542705187	up
KBTBD11	-1.789261915	12.6516327738706	down
SLC7A7	1.16087814223277	12.6458378543316	up
ABCG4	-1.091012734	12.6444815126236	down
LOC100996385	-1.795784367	12.6404845608611	down
STAT3	1.01627817144607	12.6350903520859	up
CDK2AP1	0.730950048764596	12.6303130505209	nosig
BTN3A1	0.952391764271641	12.627168870226	nosig
GNAO1	-1.874114315	12.6243380625102	down
PPFIA1	0.933609022192311	12.6222297869219	nosig
IPO4	0.860504831829246	12.6216184	nosig
TBX2	2.44297521380674	12.6213083679979	up
BEGAIN	-1.198547788	12.6207082316723	down
EMILIN1	2.83297452481694	12.6206947762215	up
HRH3	-1.685544764	12.6137881888028	down
JAG1	1.65744436754149	12.6106652634072	up
FAM163B	-2.630268833	12.6092354233988	down
SCOC	-1.141948244	12.6070677303157	down
MCL1	0.937329632688621	12.6058703384598	nosig
OLFM3	-4.41839956	12.6038221558882	down
SOHLH1	-0.962360315	12.603788724127	nosig
SYNGR3	-3.764595293	12.6030247185579	down
LRRC73	-1.166766784	12.6000386490942	down
FAM131A	-1.04659098	12.5963182262335	down
HEY1	1.38900573613103	12.5941801847781	up
CCNB2	1.31745123269444	12.5932579382235	up
NAGA	0.947329378642699	12.5869297834857	nosig
STX1B	-3.12623554	12.5758509479197	down
STK17B	0.967109612680311	12.5744820008238	nosig
STK39	-0.989622192	12.5739771988765	nosig
DOCK3	-3.077911061	12.5721256734822	down
B2M	0.821078746327686	12.5712876736909	nosig
TMEFF2	-1.612186482	12.5690800172781	down
SGO1	0.959079352950343	12.567882389434	nosig
GBE1	1.52644430446414	12.5664190164622	up
ATXN7L3	-0.875797775	12.5636283520962	nosig
JAKMIP1	-3.045297612	12.5583304357296	down
KIF5A	-1.774143384	12.5563713033554	down
EIF4E2	0.915158047872939	12.5527545965296	nosig
TCERG1L	-1.302420818	12.5509216583298	down
IL17RD	1.07580605955499	12.5468143523637	up
SV2B	-3.616634118	12.5326764805395	down
YPEL4	-2.162708989	12.528831364384	down
VSTM2L	-3.321766609	12.523847859964	down
CHN1	-2.097770982	12.5132448878774	down
MAPRE1	0.97898861466995	12.5096672859238	nosig
SYT4	-3.141143474	12.503865184026	down
DOCK6	1.10974434934809	12.5034887778543	up
SRCIN1	-2.839035331	12.5007864184725	down
MIR7	-2.131029312	12.4960194095328	down
HAUS8	2.51326608359483	12.4953889887341	up
WDR34	1.26703505551962	12.4939054620974	up
IL13RA1	1.18426561277225	12.4916097841286	up
GABBR1	-0.989574594	12.4909188174625	nosig
SHOX2	2.57503107438029	12.4850210135086	up
NRGN	-3.479265107	12.4745428689091	down
DUSP2	-2.452864597	12.4671379546526	down
HLF	-2.491729023	12.4634584214998	down
HSPB1	1.50380156521777	12.4589076218868	up
OGFOD3	0.78130231417407	12.4574229219469	nosig
DOK6	-3.392651479	12.4550273381523	down
FXYD7	-2.783735213	12.4490047315771	down
RTN2	-1.496032421	12.4470025635449	down
PRMT8	-2.0285037	12.4453908656319	down
AJAP1	-1.558537684	12.4420381165793	down
IRX3	2.76539872827271	12.4393225015329	up
GPR65	1.88000156568026	12.4360385468707	up
SIDT1	-1.821015589	12.4309480248248	down
VANGL2	1.39952590895398	12.4299358119652	up
DDIAS	2.0200687643913	12.4259007424647	up
PLSCR1	1.84878265998532	12.4234347199661	up
FAM57A	1.01421540697765	12.4200797719474	up
C1R	2.06069449344545	12.418781961812	up
APEX2	1.31509557164647	12.4152079263863	up
COX7B	-0.836605453	12.4114223294144	nosig
C10orf35	-1.589988232	12.4102326025694	down
SEPT9	1.14226240888095	12.4029063461114	up
UNG	0.806584335364604	12.4006853342016	nosig
NID1	1.54469094002523	12.3992196187755	up
SPOCK3	-2.904052539	12.3948950860003	down
CEP170B	-1.272465831	12.3862572564902	down
SYT16	-2.042725478	12.3837437770985	down
PINK1	-1.030379482	12.3828297893957	down
TYK2	0.776314794010661	12.3738348404647	nosig
CYP26A1	-1.783219258	12.3678857673795	down
NIPSNAP3B	-1.13090084	12.3664975349809	down
MED1	0.638589395343303	12.3632769376053	nosig
RPS3	0.779395487561017	12.36031948	nosig
UBE2C	1.71749835869331	12.3516727019633	up
PGAM1	-0.70338063	12.3443874080578	nosig
PACSIN1	-2.640414982	12.3443069854265	down
SLC25A12	-0.952346177	12.3427584198495	nosig
CYS1	-1.729337558	12.3351840032078	down
DHX40	0.795001997572511	12.3229468846401	nosig
ARNT2	-1.126710171	12.319505451295	down
PRKAR1B	-2.046453841	12.3139289797028	down
RNFT1	1.23445980788412	12.3106606408058	up
RPL8	0.842816225738924	12.308632161051	nosig
FBXO33	-0.68275899	12.3051669666128	nosig
CBX7	-1.76433306	12.3040883013475	down
TAC3	-1.306606983	12.3040619069696	down
ZNF83	1.15326480339514	12.3037067947465	up
FSTL1	1.1230108438176	12.2993140340364	up
AMIGO1	-1.298544456	12.2986260703746	down
FAM69A	-1.241903757	12.2960915984595	down
SMIM15	0.645527223500659	12.2954195585058	nosig
EPHX4	-1.840951291	12.2940571318491	down
ADAL	0.77926387105842	12.2916314924684	nosig
TBPL1	-0.814607588	12.2877568630673	nosig
TMEM266	-1.083136926	12.2873659878431	down
ADAM12	1.59255651151211	12.2833098071954	up
SLC7A14	-1.877140294	12.2821199274743	down
SLC4A2	2.287214338	12.2796851867022	up
XK	-1.995304913	12.2769827834522	down
DLG3	-0.990996647	12.2731558682957	nosig
DCAF6	-0.774659209	12.271331822022	nosig
DISP1	1.05734606203536	12.2700919688706	up
GRIN2A	-2.867128022	12.2695533927908	down
BEX5	-3.007015677	12.2680124488505	down
NUP37	0.724044316013106	12.2563418540643	nosig
MAPK8IP2	-2.181463427	12.2562932310976	down
NECAB1	-3.173839661	12.2541934316596	down
YAE1D1	0.655894497419354	12.2460191316419	nosig
EME1	0.775921042900686	12.2458659688854	nosig
HS6ST3	-2.323961133	12.2428712454848	down
ALKBH8	0.657234205000147	12.2342112445056	nosig
THTPA	-0.723400467	12.2245823	nosig
PABPC3	0.87532355458379	12.2243387943942	nosig
LOC100288637	2.11132610150847	12.2179804936013	up
RUVBL1	1.22150312159494	12.2173599293637	up
TARS	0.623587250468297	12.2164601604863	nosig
RGS7	-2.355304285	12.2143485398932	down
FAM171A1	-1.273034968	12.2140453806166	down
TPPP	-1.827383161	12.2080188111634	down
ASPA	-3.0698103	12.2066944742994	down
PDYN	-3.762534647	12.2043861590034	down
RAD54B	1.25122312324803	12.2027690163663	up
DUSP12	0.612351844278997	12.200928312024	nosig
OST4	0.944731212202804	12.1966977165344	nosig
MMP14	2.09765355316687	12.1957785378771	up
PHYHIP	-3.37979691	12.1935169933927	down
AP2A2	-0.571445729	12.1892763615664	nosig
RPL39	0.706380820820424	12.1743415711158	nosig
ARHGEF40	0.647883704760563	12.1716270431427	nosig
KIF15	1.6565430238273	12.1704907817753	up
RPAP2	0.876450052764588	12.1701308393313	nosig
GLUD1	-0.969368755	12.163988779551	nosig
CSNK1A1	0.80148541464277	12.1631345194152	nosig
CRY2	-2.261524116	12.1617921516359	down
EFR3A	-0.981534629	12.15747976	nosig
PHYKPL	0.934188122192187	12.1529438357289	nosig
INPP5A	-1.083885171	12.1516012363239	down
FBXO34	-0.739044132	12.1482605950528	nosig
CPSF3	0.620460137748424	12.1482197015569	nosig
MBLAC2	-1.125135274	12.1468630694636	down
ITGA4	1.62935463569821	12.1440005232227	up
HDGFRP3	-0.835306291	12.1438550228544	nosig
SKA2	0.816600820937509	12.1342092316978	nosig
PLK2	-2.056200277	12.1317570157954	down
CDK2	2.53681881188933	12.131015451019	up
SNX30	-1.146152902	12.1300294582586	down
GOLGA7B	-2.687883269	12.1296199282649	down
CSTA	1.69381923309263	12.1295305520298	up
SPDYE2	1.16255438736606	12.1292471403486	up
APOBEC3B	1.75896140007511	12.1250469085523	up
SLC25A23	-0.846384666	12.1237193302392	nosig
MAL	-3.200568324	12.123232698951	down
HK1	-1.072102959	12.1226877457279	down
GJC1	1.31859991180016	12.1224788911777	up
ADGRL1	-0.816948125	12.1216779227148	nosig
LNX1	-2.211128251	12.1159214253689	down
IFI35	1.37696820170994	12.1095494375929	up
VIPR1	-2.021508505	12.1088341778154	down
ECI2	0.903153922866602	12.1072831748515	nosig
TRMT13	0.861707714815294	12.1067483480921	nosig
CDH12	-2.707688539	12.1021375886132	down
PDZD4	-2.09161611	12.0992681682296	down
LOC105379499	1.87833413938732	12.0987998672875	up
COPG2IT1	-2.287700989	12.095732540305	down
TLR3	1.12645509402999	12.0898420822463	up
TRIM44	-0.692048749	12.0878976230946	nosig
GTF2H2C	1.0511410270906	12.0851615927487	up
SHC1	1.41350218477962	12.0842987985857	up
TMEM268	-1.113435145	12.0781616591087	down
DUSP26	-1.800640799	12.0760747307037	down
HELLS	1.42946278179144	12.0760323657281	up
S100A11	2.29263785884131	12.0749695562404	up
ZNF367	1.78616896292061	12.0739324562101	up
ASPHD1	-1.947946211	12.0716559781499	down
USMG5	-0.742242211	12.0714155160854	nosig
PREPL	-1.280884555	12.0686741627777	down
IQGAP2	1.84273169008632	12.0684622604622	up
DRD1	-3.052798781	12.0665669546394	down
CORO6	-1.488169443	12.0655990205232	down
CSNK1G1	0.775644242987696	12.048933941458	nosig
C1orf27	0.837294503524392	12.0420989971141	nosig
ZNF599	0.774496465426738	12.0366862854133	nosig
C1QC	1.81913429518604	12.031636038405	up
LOC101927027	0.735196218631852	12.0303372807041	nosig
LOC100996542	-1.279885554	12.0281989253172	down
FAM19A2	-3.576003404	12.0222239716152	down
TMEM43	0.679875505493246	12.019595331165	nosig
STAU2	-0.75998564	12.0193671748253	nosig
POTEKP	0.688953671337428	12.0157459607399	nosig
HSPG2	2.77560148108587	12.014192456377	up
UPK3BL	1.07168943472984	12.0139885135563	up
CLIC1P1	2.08734722434545	12.0087989791413	up
ARL13B	0.913587474545357	12.004700604171	nosig
ACADSB	-1.056905109	12.0002204167557	down
RNASEH2A	1.32860392598208	11.9965464974268	up
EVA1B	0.802769767809063	11.994672679136	nosig
ANKRD39	-0.691038494	11.9940533854239	nosig
TMX1	1.22689104898295	11.9932599877048	up
SAMHD1	0.942343868644707	11.9903776101696	nosig
SEMA4D	-2.16073599	11.9887270295114	down
KCNJ9	-2.765410924	11.98800661	down
CACNG2	-2.060416246	11.9837915017156	down
KLC2	-0.933286871	11.983064126053	nosig
RHOBTB2	-1.459120936	11.9811212719812	down
GABRG2	-3.473425989	11.9764934638211	down
RNF135	1.43980184505453	11.9764116619346	up
BORA	0.893027378702948	11.974023429549	nosig
NUBP1	0.639502563772021	11.9688332048823	nosig
AP3B1	0.587074784528051	11.9658922762217	nosig
HELZ2	1.36234018308466	11.9626593351796	up
RTP4	1.79524126911119	11.9565435054724	up
INMT	1.2963190916184	11.9524084229823	up
RBP4	-1.851027769	11.9491074138449	down
CASK	1.38381478243901	11.9436883186271	up
GNB5	-1.467974378	11.9396183438176	down
SPNS2	-1.11176828	11.9365737601977	down
ERI1	1.5269126055986	11.9300782788625	up
SSBP3	-1.073068609	11.9289969221752	down
C15orf61	-0.865039772	11.928069238028	nosig
IGFBP3	2.78061257709837	11.926389331003	up
NDFIP2	-0.929291577	11.9253367607882	nosig
MPZL1	0.896698045701777	11.9252863124922	nosig
KDELR1	0.986900644305614	11.9252552472955	nosig
TRIM56	1.36618912290137	11.9251261969803	up
C1QB	2.07339538304365	11.9191570915967	up
C1orf226	1.51057189261049	11.9142344819838	up
GLI2	1.33588277229889	11.9122186637344	up
MTX2	-0.739227266	11.9080547365558	nosig
GRP	-1.868120914	11.9007289058351	down
SLC43A3	1.24395896432287	11.8913877339051	up
HDAC11	-1.763091214	11.8842907356454	down
GNA12	0.895609601434494	11.8822390229306	nosig
CHGB	-2.379475473	11.8810329921253	down
TUNAR	-2.928019424	11.88070885	down
DMRTC1B	-1.299658149	11.8771233826018	down
LOC101927824	-1.504764843	11.8749957407525	down
TNFSF9	-1.160846572	11.8745426975714	down
SV2C	-1.57682636	11.8732729823317	down
ADAMTS8	-1.973118532	11.8707305663594	down
NBEA	-1.588420029	11.8705922683312	down
ALPK3	1.57619509611543	11.8678651084194	up
NCAPG2	1.44418708031988	11.8634563133171	up
NADK	0.809379429490748	11.8516879122037	nosig
UNC93B1	2.00063421588456	11.8452560330553	up
MAP3K9	-1.387805931	11.8424038593472	down
NPM2	-1.262255235	11.8413875962162	down
NFATC3	0.695158478778157	11.8395589993003	nosig
SLC17A6	-2.75030076	11.8380697050254	down
HNRNPUL1	0.865891408244934	11.8361108070893	nosig
KLK7	-1.867875075	11.8312390617018	down
RIMS2	-2.518179233	11.8260860325647	down
NEIL3	1.45039103445396	11.8252204910127	up
YPEL5	-0.64953321	11.825044815566	nosig
LMNA	0.823604490784284	11.8249212534134	nosig
TEAD3	1.19804796625831	11.8238178988919	up
COL26A1	-1.357281582	11.820416319446	down
BEX2	-2.022746099	11.8153132849468	down
UBE2L6	0.926929254289195	11.8107417978834	nosig
TAC1	-3.868359188	11.8104765105583	down
SDCCAG3	1.05823299832037	11.8059495796668	up
RPS16	0.801029889039217	11.8055154112401	nosig
MTMR11	1.28928373352912	11.8051556803877	up
PGLS	0.747627839097078	11.8003017264175	nosig
MAN2A2	-1.129429554	11.7984724182347	down
PSMA5	-0.706948524	11.7973124491905	nosig
TRIM22	1.37317046605803	11.7963684708501	up
TMEM56	-2.248046316	11.7951106484162	down
RUNDC3A	-1.843912359	11.7920935825476	down
LOC102724200	-0.634541973	11.7920762768698	nosig
PPP2R5B	-0.612914608	11.7893771283261	nosig
HLA	1.18323130621065	11.7865324843805	up
SYTL4	1.85657652877004	11.7861795931672	up
TMEM35A	-1.767217161	11.7860570864746	down
CAPN2	0.531322367909956	11.7823929911192	nosig
MPLKIP	0.7703246999789	11.781892346453	nosig
ELMO1	-1.654238729	11.7794345779253	down
GPR6	-1.465674608	11.7788553156051	down
DDX60	1.39496420704319	11.7774178449153	up
FSTL5	-4.131241436	11.7752479578623	down
ANKRD46	-1.098394774	11.7718888184115	down
FNDC9	-2.452945492	11.7716195744212	down
AATK	-1.871859235	11.7714640166006	down
FZD7	2.16567028963429	11.7646379370556	up
EGFEM1P	1.94894276965049	11.7640575324212	up
SEC61B	0.628757051613215	11.7607144532738	nosig
TEX10	0.977089793803027	11.7603870779204	nosig
ALDH16A1	2.33684214997282	11.7592138655579	up
HLX	1.28837285098928	11.7585156119791	up
EML4	0.590403930244765	11.753320364667	nosig
UEVLD	0.61379649322545	11.7499693778824	nosig
ATP13A1	0.651942921472052	11.746876863698	nosig
TRIM47	1.61789145102355	11.7427938702317	up
KIF23	2.0073016113256	11.7398377867537	up
KRT222	-3.549568446	11.7397785717012	down
BIN1	-1.641186347	11.7378379769199	down
TRIM3	-1.151439276	11.7361837682474	down
GUCD1	0.712615983300458	11.7303162733928	nosig
RASD2	-1.521211918	11.7252089045135	down
LZTS3	-1.363607609	11.7239410714769	down
KCNAB1	-1.59196058	11.7238467842524	down
ING3	0.637797721709703	11.717356168014	nosig
LOC101927733	0.956083328418147	11.7062116483507	nosig
TNFRSF12A	2.3849731354529	11.7054523464911	up
NEGR1	-1.93243834	11.7033658688806	down
SYNPR	-1.988674682	11.6975134882501	down
LRRN4CL	1.48665914162666	11.6972350913929	up
STUM	-1.401668946	11.6970795352062	down
B3GALT2	-3.211831329	11.696273043889	down
ENKD1	1.20469525146042	11.6960358079713	up
CMTM4	-1.123639923	11.6930104861578	down
TGFBI	2.98839879984864	11.6900460189106	up
GABRG1	-2.518910151	11.6898023499722	down
MAPRE2	-1.464209356	11.6890872001109	down
ZC3HC1	0.692411478685145	11.6887896266148	nosig
SLX4IP	1.42409743269822	11.6837066525923	up
SLC27A2	-1.819348875	11.68212985	down
PML	1.3896726098786	11.6805929771713	up
NDUFA8	-0.764901134	11.6792144524649	nosig
CPLX1	-3.170381286	11.6784813635386	down
ZNF621	1.13363821371817	11.6705237927319	up
TMOD2	-1.279129411	11.6631759474356	down
CEND1	-1.102975037	11.661566560031	down
NEK8	0.909430349378263	11.6581200536412	nosig
MOB3A	0.82009245410601	11.6555443543179	nosig
SERPINE1	2.51225533144432	11.6519161027044	up
FAM174B	-1.099259542	11.6514730840267	down
NCDN	-1.800034692	11.6513091815946	down
NAPB	-1.222983539	11.6450914943898	down
NOTCH1	1.43862561620052	11.6433365571711	up
NPTX1	-3.196709734	11.6400013989583	down
STX7	-0.666240487	11.6374988406752	nosig
WDR19	1.28862527937621	11.6340332629363	up
DCAF12	0.745231957724966	11.6336371554968	nosig
GPR22	-3.53363849	11.6298321150479	down
LAIR1	1.61851883751523	11.6240795832348	up
TPRA1	0.660751344536258	11.6215993805782	nosig
PUS3	0.815665513255379	11.6215597579133	nosig
GEN1	1.36639220797813	11.6210128872468	up
HOMER1	-1.371436499	11.6164141598344	down
SCAPER	-0.767419529	11.6150311783987	nosig
TMEM106A	0.826529871459843	11.6142761337097	nosig
COL1A2	3.2483263395291	11.61140636	up
FAM134A	-0.660378313	11.6097552722912	nosig
KCNK3	-0.971649433	11.6062134314638	nosig
PMS2P3	0.720535993868605	11.6037594847391	nosig
GABRB2	-3.171488625	11.6009426767158	down
SRA1	0.626085255325471	11.5962775502391	nosig
RBMS2	1.0638850388495	11.5960094314198	up
FKBP1B	-1.517285502	11.5908587444422	down
ATF7IP2	-0.957303364	11.5907597986103	nosig
MAP7D2	-2.924080404	11.5894218261719	down
GPR83	-2.817760662	11.5850147891223	down
ZMAT2	-0.557602238	11.5846673801164	nosig
ODC1	1.2334628212061	11.5822306339145	up
CACNA2D3	-3.074822738	11.5791103248989	down
MAGT1	0.985477973419007	11.5774581125879	nosig
MINOS1	-1.374140356	11.5772444428532	down
RPL29	0.923459561490324	11.5763398	nosig
ZYX	1.28357258314029	11.5763291272309	up
TPM3	-0.977677998	11.5675037130308	nosig
RPS5	0.989007537633039	11.5663390589585	nosig
FCHO1	-1.302895902	11.5634620143573	down
C1orf162	1.94078484125905	11.5634202256242	up
BRI3	0.664670741232293	11.5610976056967	nosig
GTSE1	1.38701029295585	11.5575616562418	up
EPHB6	-2.221449274	11.5527382291289	down
ZNF581	0.942523684992755	11.5484503613788	nosig
CENPF	2.02286740548013	11.5462472887267	up
KLHL20	0.489351366233329	11.5460056338919	nosig
HOMER3	1.04305464779246	11.543579268127	up
ATF7IP	0.769522330908975	11.5424168614603	nosig
STRN	-0.535721324	11.5415319970328	nosig
ZNF561	0.579655313658943	11.538349290411	nosig
GABRA4	-1.861840911	11.5382830614495	down
GNL2	0.826005097435917	11.5359201250466	nosig
PRKAR2B	-1.674061644	11.5321718575546	down
LONP1	0.572916241713019	11.5300934538225	nosig
RAD18	1.25472097022184	11.5280845241191	up
UBE2I	0.779822718341646	11.526347416063	nosig
VAMP8	1.95991082576876	11.5261292230888	up
MOGS	0.669892572726692	11.5244940360494	nosig
L1CAM	-2.677713008	11.5199823828071	down
ZCCHC9	0.911721429481704	11.5174337234822	nosig
LCOR	-0.911869358	11.5135273	nosig
SLC25A4	-1.279982828	11.5052600523467	down
SULT4A1	-1.83187363	11.5033524486071	down
NAP1L2	-2.786291574	11.502591544854	down
ZNFX1	0.957278655437461	11.5019204434606	nosig
LOC401220	-2.480501466	11.5005381073626	down
CIPC	-0.96585744	11.4996312757049	nosig
TP53I3	1.22868770078889	11.499124966378	up
INA	-2.720304706	11.4979092786567	down
ZNF320	0.837446919921547	11.4845540723832	nosig
CREG2	-3.732450388	11.4835940678721	down
PCLO	-2.260829429	11.4835388965336	down
BRCA1	1.25721659068148	11.4835176631886	up
UBQLN2	-0.70185804	11.4827573972847	nosig
MYOF	1.70240125329734	11.4800483095394	up
CHST1	-1.119948629	11.4795737913762	down
ATP2B2	-2.431163874	11.4739831237174	down
PRR36	-3.1948132	11.4694686543093	down
PLOD2	1.62887431116459	11.468911890754	up
FECH	-0.676345898	11.4685439149302	nosig
SPINT2	-1.853336586	11.4658381092853	down
RFX2	1.03818176057495	11.4643167784105	up
SHTN1	-2.240764056	11.4625702968821	down
TLL2	-1.705580786	11.4622177545387	down
ANXA1	1.86611208886204	11.4615754119703	up
MCCC2	1.10936094131894	11.4591646283881	up
NCEH1	-1.605918273	11.4584102487187	down
DBI	0.949401320203071	11.4545669425196	nosig
SLC31A1	0.910960378293027	11.4541361437499	nosig
PARD3	1.15015434470484	11.4489751192934	up
PLD2	0.633628647005766	11.4477421146818	nosig
SLC6A13	-1.362757749	11.4472257282557	down
APOBEC3C	1.20060344787063	11.4470710163264	up
JPH4	-2.64877758	11.4467946813905	down
TTC26	1.00266982168862	11.4460437602297	up
LHPP	-2.016508802	11.4418502415987	down
ZBTB20	1.25405584077259	11.4410430918171	up
STK36	0.842021282358694	11.4388187736502	nosig
CPSF4	0.853343340023526	11.4379937631381	nosig
BRSK2	-1.824567031	11.4321015530598	down
PGP	-1.280183323	11.4311196836252	down
SNCB	-3.493786421	11.4301462217662	down
IFRD1	1.03632720073034	11.4243206732863	up
SS18	0.819915665869221	11.4221793921059	nosig
ANXA7	-0.71252157	11.4216885527355	nosig
YWHAG	-0.741730998	11.4206118126789	nosig
ATP6V0E1	0.835216346495885	11.4188229959804	nosig
BTBD9	-0.724375965	11.4176762404154	nosig
ALG3	0.886136993352807	11.4172482602899	nosig
BICD1	0.993829001332744	11.4160704540099	nosig
SCARA3	1.30901443603778	11.4154728906535	up
SYT1	-3.666219305	11.4148598771415	down
PXDN	1.55887744070708	11.4126311029867	up
RBMS1	1.36965289252142	11.4117154716122	up
FANCE	1.9394156815325	11.4051345086012	up
MOBP	-3.391595829	11.4029465781268	down
VCAN	1.4468254033484	11.4001512247737	up
ZC3H12C	0.727336742491863	11.399955756602	nosig
EML3	0.829138908131608	11.3888043012245	nosig
LOC100129518	2.35541599048178	11.3803870983085	up
SEPT3	-2.026431566	11.3802773004331	down
YWHAZ	-0.754153092	11.3790196015239	nosig
C1orf115	-1.648313933	11.3786495568145	down
CDK5	-1.2535593	11.3781479457902	down
RFT1	0.531445399658146	11.371746115968	nosig
FCER1G	1.61203271605025	11.3712130683968	up
LOC100506725	-1.749422123	11.3694723754238	down
CMC4	0.837868729802977	11.3645656565834	nosig
ZNF333	0.617795306187213	11.3641208320496	nosig
RIPK1	0.647942299685299	11.3630883164845	nosig
PAXBP1	0.970726848564292	11.3618775020111	nosig
PGF	1.208085118	11.3616234962593	up
DPM3	0.893438118517647	11.3562770349103	nosig
MSANTD2	0.792136640654093	11.3560257272518	nosig
COL3A1	3.78531726301759	11.3554513788748	up
SAP30	0.802511961743729	11.3549018746479	nosig
AP4S1	-0.907685714	11.3525776149893	nosig
SLC6A1	-1.691553308	11.3518786982453	down
ST6GALNAC6	-1.264710546	11.3515078709667	down
WASF2	0.954764831915275	11.351434819137	nosig
CCDC85A	-2.00066567	11.350152330987	down
GALNT14	-2.276089418	11.3483305086134	down
ATRNL1	-2.326471728	11.3456075477977	down
FLAD1	0.716627317057073	11.344845693556	nosig
SLC26A2	1.37898486169977	11.3445590945193	up
APOC1	1.73540270366756	11.3433998009185	up
TNFAIP8L1	-0.935217071	11.3426346691085	nosig
CABP1	-3.642447527	11.3349194590109	down
LSM5	1.16545346383592	11.332621920763	up
EIF3G	0.986485238199281	11.3322353119871	nosig
USP11	-0.851474049	11.3318586317904	nosig
TTC31	0.844661748957158	11.3311164106791	nosig
MIR124	-2.579003725	11.3307457359425	down
SNX5	0.861824714576823	11.3305718660736	nosig
HNRNPF	1.0483120898086	11.3161049252288	up
ID4	1.51025153722055	11.3147912192273	up
DOC2A	-2.589227411	11.3131315254416	down
PELI3	-1.377959381	11.3129926699668	down
RIN3	1.14130834392657	11.3119149359071	up
ILF3	0.635540210549772	11.3113828700375	nosig
GPX1	0.88883243143443	11.308178939984	nosig
IFI30	2.0080531697983	11.3068112844347	up
UBTD2	0.736757124761681	11.3048268493328	nosig
RYK	0.667977540595302	11.301747208642	nosig
TMED9	0.843979354228653	11.3014932280731	nosig
RHEBL1	-1.419049746	11.2981722241254	down
KLHL3	-1.0723931	11.2959199883415	down
LFNG	2.27354071552486	11.2822576014953	up
DNMT1	0.912397365137227	11.2790526323567	nosig
RNASE6	2.70517548893523	11.2784824376626	up
SPATA5	0.744491152492619	11.2777887663214	nosig
RHOBTB3	1.12722722969474	11.2728239561561	up
ZNF587B	0.765860518340091	11.2718667254148	nosig
TCEAL9	0.644830340551836	11.2717001741777	nosig
LARP4	0.93191583965009	11.2680307221249	nosig
UVRAG	-0.664827073	11.2626338450962	nosig
CHD1	0.792723311055878	11.2623586656653	nosig
EGR3	-1.73231417	11.2613664140856	down
VTI1B	-0.673740114	11.2579669963469	nosig
AIMP2	0.724661277639859	11.2556986514458	nosig
GINS1	1.64240793714597	11.2497971015364	up
TAF1B	0.705985782679268	11.2491877671794	nosig
RAB15	-1.426409971	11.2490828285966	down
RECQL4	1.56396282917019	11.2484385365504	up
NPM1	0.84434642276312	11.2436845997975	nosig
SOX11	2.53766670657861	11.2394105783492	up
NUP43	1.22901030848284	11.2349116890653	up
S1PR3	1.93604642151178	11.2344385225287	up
SP1	0.640596851684252	11.2330006955771	nosig
AGO2	1.23439937895891	11.232462508439	up
NEFM	-2.131183967	11.2295391084508	down
EGLN1	0.724336174809668	11.2246057581879	nosig
APOL4	1.79333575312976	11.2220888203741	up
CDC20	2.51360451995806	11.2216767181039	up
MATK	-2.149746664	11.2204416387959	down
CEBPZ	0.622533610306002	11.2184602363584	nosig
ME1	-2.018959525	11.2179961255925	down
SLC11A2	0.951816358677913	11.2109302063993	nosig
JAG2	-1.000083623	11.2095862077078	down
UNC79	-1.564594338	11.2088703330764	down
ESF1	0.709464627564778	11.2038319568918	nosig
TWSG1	1.49621188835507	11.2024592859294	up
FRG1CP	-0.942931018	11.2024270055019	nosig
HID1	-1.319653999	11.2006514634545	down
LOC100129034	1.22670811844045	11.1987206259131	up
MAVS	0.842630888728952	11.1978865429414	nosig
VSNL1	-4.077411238	11.194292831942	down
CSDE1	-0.571021215	11.1920125530485	nosig
TMEM125	-2.16247066	11.1894797745714	down
IFI16	1.62755360970464	11.1879276572125	up
LSM7	1.14566546559573	11.1877085143548	up
SLC2A4RG	1.10321068522299	11.1872880453778	up
FAM72A	1.26898899582262	11.1837878376125	up
ADGRA3	1.17788104752187	11.1766078487381	up
DDAH2	0.967023539439369	11.1740920579359	nosig
DDX59	0.693449487671417	11.1716361362571	nosig
LRTM2	-2.317754231	11.1716266467941	down
DRAM2	0.781650678546745	11.1713784050303	nosig
FAM49A	-1.049977813	11.171193510807	down
TTC27	0.539958670487501	11.1654179673209	nosig
SCN2A	-2.600136934	11.1633137275431	down
ACAP2	0.819943483781762	11.1587501265703	nosig
RPL27A	0.752519265218035	11.1585443250325	nosig
CDC25A	1.69429134332797	11.1556978126093	up
SNTB1	1.51863340999645	11.1549071134887	up
FIG4	-0.732816885	11.1547057380068	nosig
PTAR1	0.890425636898515	11.1482520914664	nosig
CCDC18	0.867918706352446	11.144329258914	nosig
ZFAND1	-0.95090923	11.1436522165646	nosig
BRAT1	0.793139247077184	11.1390719436844	nosig
PDP1	-1.554272016	11.1367215474844	down
STXBP6	-2.009222054	11.1332891105691	down
YJEFN3	-2.235385322	11.132159677339	down
FMR1	-0.52238773	11.1319700519276	nosig
CDKL2	-1.587438358	11.130750816845	down
GPR26	-2.450932327	11.1297725768691	down
SNRPF	0.990292204308384	11.1261586580312	nosig
PLPPR4	-1.792269386	11.1230939635094	down
HMGN1	1.19972043673777	11.1208084752904	up
SLC25A46	-0.502286935	11.1141608042078	nosig
LYPD8	-1.426150613	11.1116815691292	down
C3orf80	-2.601136731	11.1100285831298	down
PTPN3	-1.70073179	11.1085608388242	down
KLHDC3	-0.870574124	11.106576765739	nosig
TXNDC12	0.730101852715265	11.1062518513311	nosig
ZCCHC10	0.537347107719935	11.1059633520819	nosig
SMIM3	1.59348124542742	11.1040843296975	up
HSCB	0.744288856216894	11.1011737952105	nosig
CDK13	0.789631987017925	11.0991386474015	nosig
PFN1	0.936966430376192	11.0976858704576	nosig
LOC401442	-1.023727046	11.0966294256004	down
CACNA1C	-1.170856638	11.0944542816561	down
PKIA	-2.090424514	11.0941169874965	down
PRRT2	-1.275189195	11.0924203443059	down
PLXNA3	0.879026578524909	11.0917071220998	nosig
PPP1R16B	-3.367549359	11.0891734471919	down
PTPN5	-3.026514886	11.0868319789146	down
LAMB1	1.79081115323694	11.0867160638602	up
MICAL2	-1.311299841	11.0857151518078	down
NPY1R	-3.303322484	11.0818737177069	down
CCK	-5.001626485	11.0810270452776	down
TGFB2	1.63625068934669	11.0801026149216	up
SNAP91	-3.98354643	11.0758702529629	down
PAK5	-2.970778266	11.0716324438403	down
MAP7	-1.91441641	11.069945354555	down
PHB	0.774563235880324	11.0691511244031	nosig
RRM1	0.920298368084772	11.0652554640037	nosig
LMNB2	1.29221011843225	11.0651859667598	up
CDK17	-0.598696621	11.0637868493882	nosig
DPP3	1.31877504946978	11.0632631159405	up
RAB42	1.15256410976058	11.0608710649429	up
GPR62	-2.597791633	11.0601284520121	down
RBM41	0.758134152398339	11.056994062462	nosig
SRRM4	-2.946837392	11.0524818299443	down
DNAL4	-1.179731801	11.0479443743452	down
HOOK1	-2.04569895	11.0474601387234	down
ZBTB9	0.478139093897878	11.0409038403081	nosig
VEZT	-0.608718101	11.0384374085852	nosig
TMEM246	-2.115565655	11.038203238324	down
BHLHB9	-0.93615672	11.0342140824284	nosig
KCNJ6	-2.746248204	11.0230866587439	down
CAPG	1.58335033958703	11.0223302839946	up
SOSTDC1	-2.93577871	11.0219813796983	down
BCL6	1.19423122511354	11.0199308924091	up
NGEF	-2.234483314	11.0190557483595	down
ADAP2	1.51463905583701	11.0127371685474	up
LOC100507387	-2.076578701	11.0097955843367	down
JAKMIP3	-3.418391804	11.0038200722076	down
TMEM59L	-1.972645974	11.0036056225328	down
VWA5B2	-1.111132772	11.0006352594337	down
SETD5	0.820442516137302	10.9961512513751	nosig
SNHG1	1.187387643	10.9905327529771	up
SKA1	2.26593649040978	10.9889382230063	up
PTPN13	0.959762061786019	10.9888439817166	nosig
CNTRL	1.01553028779969	10.9830240136923	up
DGCR5	-1.086446599	10.9829379578259	down
SNPH	-1.639382526	10.9804232420911	down
TRIM14	0.61330375790167	10.971473500757	nosig
EDIL3	-1.613372889	10.9708892601574	down
TMEM60	0.683756969766563	10.9667464446678	nosig
RB1CC1	-0.735584476	10.9662376269223	nosig
ZNF814	0.884711157870977	10.9643585419407	nosig
ANGPTL2	1.59233007318521	10.9640754142566	up
UBN1	0.748049754403061	10.9620248531663	nosig
RHOT1	-0.637257047	10.9585990412796	nosig
SV2A	-1.522965662	10.9573807790256	down
RPL13AP5	0.679656184290405	10.9551097733947	nosig
REXO4	0.819730863763363	10.9504783811211	nosig
MAPKAPK2	1.05926482233114	10.9496669211084	up
ZEB1	1.46952052911822	10.9491615280253	up
KCTD20	0.869481283166557	10.947805395181	nosig
TYRO3	-1.095407716	10.9453025370964	down
PABPC1L	2.23388155957202	10.9442613889821	up
NME6	0.577461719285228	10.9393473465581	nosig
MSR1	1.24671015535391	10.9359496572778	up
S100A6	1.59552888499962	10.9313695489743	up
MSI1	1.86015853825004	10.9259055924309	up
NUDT3	-1.002798095	10.9256964584901	down
KLC1	-1.055104331	10.918889617386	down
BCAS3	-0.764654752	10.9168682712826	nosig
GATAD1	0.93011687744754	10.916762630496	nosig
OSBPL1A	-1.332523193	10.9140890343478	down
ZNF540	-1.025484655	10.9041932939008	down
FBXO2	-1.090026918	10.9021681028917	down
STAG1	0.802151159141237	10.9010899115323	nosig
HDAC1	0.97350407651375	10.9006291172433	nosig
MAP3K10	-1.090129085	10.9004831699689	down
SLC22A15	-1.472894525	10.893390967613	down
TFPI	1.94148516988698	10.8929450461915	up
TMEM235	-3.827758208	10.8865426172219	down
TRA2A	0.957250722654573	10.8823490323847	nosig
WDR83	0.784736319164553	10.8802505326036	nosig
BCL11B	-1.459737339	10.8791447278909	down
CDCA8	2.52213253716487	10.8766881945048	up
KLHL1	-1.917725256	10.8766640633649	down
SLC3A2	0.817589860162366	10.8759590708583	nosig
MNS1	1.24473120628081	10.8755429840415	up
CNTLN	1.26715262256342	10.8742301107754	up
REEP1	-1.355888077	10.8686563092119	down
SLC1A6	-2.212717442	10.8641799748177	down
SETD6	0.774150093057926	10.8571371855859	nosig
DDX49	0.742689000563279	10.8567642100999	nosig
PPP1R35	0.824267784911861	10.8546409122343	nosig
NECTIN2	0.894089624129464	10.8543047970258	nosig
CCNDBP1	-0.940874313	10.8530892997872	nosig
KCNQ5	-2.411817983	10.8506523381664	down
OGDHL	-3.685858622	10.8496037038091	down
BRMS1L	-0.821392146	10.8486037605408	nosig
SETD3	-0.708205879	10.8400752866925	nosig
ARFGEF3	-2.23820307	10.8383059792982	down
NDFIP1	-0.759909837	10.8362110668597	nosig
BEX4	-1.322525612	10.835470452548	down
CCDC177	-1.297866237	10.8333560560733	down
MRAP2	-2.049699881	10.8309749625852	down
ITPA	0.912794502061654	10.8303929501063	nosig
INPP1	-0.957865216	10.8296899113444	nosig
LRP10	0.973113674424205	10.8295912239834	nosig
CTNNA1	0.762656774777529	10.8294750895765	nosig
MYRIP	-1.099602752	10.8262343500266	down
MEF2C	-1.479551723	10.8249905645506	down
SNORA16A	0.930917128627506	10.8194582803295	nosig
RASGEF1A	-2.1624921	10.8194571045479	down
ZNF200	0.520813758352533	10.819163455881	nosig
CD99P1	1.33908473235071	10.8140499462541	up
PCSK2	-3.285567772	10.8098026197926	down
SPATA2	-0.736300973	10.804443694437	nosig
DDX25	-1.708235047	10.8017476398833	down
CUL2	-0.938904005	10.8005882463382	nosig
WTH3DI	-0.831239866	10.7973172496506	nosig
PDIA6	0.943149693756757	10.7950778954778	nosig
PLLP	-2.192569529	10.7950238189537	down
MAGEH1	-1.258819342	10.7934951094586	down
EDNRA	1.49240190362845	10.7920454189338	up
ADAMTS19	-2.172399807	10.7900840052326	down
MTMR12	-0.502168626	10.7886944489088	nosig
C8orf4	2.21387875726296	10.78323583	up
KLHL42	-0.968574125	10.7808978752038	nosig
RFC2	0.946226816722652	10.779979131195	nosig
ZNF12	0.732719776206347	10.7795457194375	nosig
EID2B	-0.911781673	10.7735673794311	nosig
OLFM1	-2.523301748	10.7729075347992	down
LOC100508408	0.526898792959539	10.772356675179	nosig
PXDC1	1.04528593695412	10.7713072053212	up
DECR1	0.825923442268882	10.7705539340685	nosig
UXT	0.806031674478046	10.7684651710177	nosig
SPOCD1	3.21468181863619	10.7671840137653	up
MYO10	1.04339451459888	10.7662745735741	up
MBOAT7	-0.891845939	10.7634337490788	nosig
ACY3	-1.236760728	10.7612111394136	down
MBD3	1.03279356414999	10.7572351895244	up
CAMKK2	-1.143696894	10.754589603819	down
TMEM259	1.00641560728458	10.7441331913932	up
DNASE2	0.728196736661692	10.742487287254	nosig
SCAMP2	0.630990502584222	10.7414507236693	nosig
SLITRK1	-3.329531452	10.7405467032962	down
CCDC125	0.940707132989454	10.7338677059051	nosig
TSPO	1.22202263917372	10.7304889761894	up
RIMS3	-1.74705589	10.7296138091057	down
CECR6	-2.335496067	10.7271313374156	down
GABRA1	-4.898734894	10.7261982529315	down
PCOLCE	1.35745866873813	10.7249439009567	up
HEXB	0.925036286900159	10.7228088439647	nosig
CBLN4	-2.800450319	10.7219796323161	down
ZNF254	0.748076306888732	10.7140276290019	nosig
NELL2	-1.807671965	10.7025122947554	down
CA4	-1.349525561	10.6980655200835	down
GRIN3A	-1.326317968	10.6978484603519	down
LOC105376360	-2.585816165	10.697612029273	down
CEP152	1.07148449391569	10.6969879632724	up
NFATC2IP	0.536761274364533	10.6966875885256	nosig
RGS4	-2.880134815	10.6965972586012	down
BCL11A	-1.835223267	10.694276120854	down
RASL10A	-1.885024156	10.6932027342842	down
BACE2	1.38183840419204	10.6898313654092	up
GPANK1	1.03067523964489	10.6875913731978	up
HNRNPUL2	-0.827377329	10.6848500052894	nosig
ADRA1B	-2.02250054	10.6835712352462	down
TNNT1	-2.249425419	10.6795667053254	down
DPH5	0.592218784141107	10.6761309456195	nosig
POLD2	0.826531350054944	10.6759825231939	nosig
SBNO2	1.88561674890985	10.6757817165602	up
ZFR2	-2.119669516	10.675636889119	down
MFSD1	0.915217609143525	10.6752938312953	nosig
AEBP1	2.32224834441775	10.6715510175414	up
CARNS1	-3.068743321	10.6682949515435	down
ZNF850	1.03865360546089	10.6664783340756	up
GLIPR2	1.23584240356792	10.6592678113022	up
VAMP2	-1.297569051	10.6591605354687	down
ELMOD2	0.808452874846537	10.6589905741297	nosig
SNHG16	0.823064613739545	10.6549099266677	nosig
SLC24A2	-1.702002222	10.6546429194713	down
ATP10D	0.962103895952298	10.6533611088422	nosig
HK2	1.27340884400082	10.6527115198679	up
RASSF4	1.33654025755505	10.649381719508	up
ETHE1	0.674290723513247	10.6486286108823	nosig
ZDHHC8	-0.954952178	10.6485826127494	nosig
MSL1	-0.651130892	10.6473251723968	nosig
OSTC	0.790606922611458	10.6428636567582	nosig
ENPEP	2.12385141979809	10.641874172423	up
ZNF117	0.847013322414861	10.6410962642434	nosig
TTC23	1.0501256325455	10.6342570736567	up
ARPC1B	1.20197760345199	10.628538016653	up
LOC157562	-1.830183533	10.6277175939671	down
DNPEP	0.711475330237585	10.6273008956104	nosig
PJA1	-0.623176856	10.626283409466	nosig
DEPDC1	1.57166663745748	10.6245600554317	up
DHX29	0.576914885662992	10.6245258753281	nosig
ITGB4	1.40458300172591	10.6232652284904	up
TSPAN4	1.08283085784678	10.6221517094623	up
LPCAT1	1.23998129416465	10.6197345597447	up
FYB	1.35020247825593	10.6178422572299	up
S100A10	1.77844716621553	10.6155816626806	up
RCC2	0.793716790669576	10.6143516672815	nosig
COA4	0.743799851119602	10.6124312406327	nosig
TBXAS1	0.938612617535846	10.6037704810119	nosig
MAFB	1.41733080339566	10.6031316351454	up
NMT2	-0.829934082	10.6006231827817	nosig
EPRS	0.693455069243544	10.5998505021787	nosig
UCHL1	-0.997456198	10.5951152	nosig
PEX11B	-0.440673185	10.5929997528399	nosig
DHX9	1.09882883971746	10.5914784057159	up
RP9	0.619846631298159	10.5904741715685	nosig
PPP2R2B	-0.667261014	10.5818016799304	nosig
PRKCZ	-3.692057187	10.5804103926601	down
ITGB3	0.812378744802761	10.578596588604	nosig
STT3A	0.868031537194481	10.5779797307868	nosig
NDRG4	-1.538603042	10.5767874342182	down
SYNE2	0.839465673115898	10.5741590863501	nosig
RRP1B	0.881783967212179	10.5727755999205	nosig
NCAPH	2.67531776956091	10.5721352256475	up
SEPSECS	0.582878409817003	10.5696240539495	nosig
SIK3	-0.770957573	10.5646384736028	nosig
TMEM200A	-2.1368561	10.5646006504458	down
NKAIN2	-2.512818823	10.5634085779017	down
LOC100507557	-1.175950943	10.5612501796363	down
FAM114A1	1.08109272228677	10.560807396581	up
PATL1	0.875391212659644	10.5604452842584	nosig
PCDHB13	1.34493420100793	10.5600490327906	up
HECW1	-1.251526054	10.5592342617649	down
KIAA0485	1.10785039569999	10.5562884053098	up
LOC101928916	3.2110109129239	10.5527166726568	up
ARHGAP44	-1.496476518	10.550555266464	down
RBM38	0.814534215023297	10.5468267510912	nosig
FANCD2	0.840794082283836	10.5439861811976	nosig
ARPP21	-1.853053792	10.5437574523553	down
C11orf87	-4.09990271	10.5384771206024	down
HAR1A	-2.872880147	10.5382559839833	down
PSD	-2.172976133	10.5377025473907	down
NUDT1	1.68478713803445	10.5351101451673	up
CELF4	-2.180715688	10.5348790167988	down
GNAQ	-0.67765521	10.5272899048108	nosig
H2AFV	0.624643413618671	10.5267795045719	nosig
ITGA7	1.43386162691804	10.524889066433	up
CACYBP	-0.699621607	10.5238962324591	nosig
SNORD54	0.571448042660702	10.5179902012224	nosig
STAT4	-1.296251061	10.5140307659162	down
CDC25B	0.999757393365762	10.5132142633983	nosig
DPP10	-1.560496156	10.5124350835088	down
TMX2	0.63544474715088	10.5118291301518	nosig
PPFIA2	-2.173786611	10.5101321287605	down
HIP1	1.16106857703944	10.5081318098965	up
MRPS5	0.640664619914009	10.5060449640924	nosig
DHFR	1.07857757479188	10.5055564991367	up
THOC2	0.499593810238713	10.5055170836878	nosig
SNURF	-1.034925539	10.504863574057	down
SNX7	0.846409339839537	10.4949227184223	nosig
ECI1	0.786950997292161	10.4938367705493	nosig
LOC286052	-0.771074752	10.4938296116783	nosig
GUCA1A	-1.07172462	10.4909011437941	down
RLIM	-0.623917607	10.4896831283944	nosig
CBLN2	-2.373936393	10.4888361643075	down
CDK4	2.10089807495348	10.4858030277753	up
CEP89	1.19431998070407	10.484699293198	up
MSANTD1	-1.261242937	10.4845828033928	down
GSTK1	0.826254555678304	10.4830933279622	nosig
CLN3	0.602006110082423	10.4816631825571	nosig
SSX2IP	-1.158312051	10.4783422392815	down
EHD3	-0.81898424	10.4722524091026	nosig
SLAMF8	1.6987622295134	10.4720691302337	up
NRG3	-2.682755392	10.4720126724426	down
LOC101926921	1.33234673506644	10.4587558487566	up
RPS6KL1	-1.099250086	10.4564699578728	down
NPHP1	1.07576822470937	10.4542752867138	up
KLF12	0.910853771451871	10.4533286784288	nosig
ZNF121	0.865210114590456	10.4524697996669	nosig
LARP1	-0.775855827	10.4497594135727	nosig
FCGR2C	1.44976562719177	10.4497479221319	up
SLC2A10	1.83035716682932	10.4487689525642	up
SEC14L1	0.963333379823656	10.4487296985981	nosig
HMP19	-3.561022303	10.4474887392996	down
CHI3L1	3.36937760053604	10.4441171628786	up
DENND2A	1.06656421046096	10.443992749434	up
SLC8B1	0.603950890083125	10.4392846247964	nosig
LYPD1	1.84123642241754	10.4390844380268	up
SRRT	0.631741702391367	10.4343764050402	nosig
MR1	1.11415592155249	10.4340203547413	up
FAAH	-1.596441962	10.425940788678	down
ACTR1B	-0.641609861	10.4138888212227	nosig
CCNB1	1.49233013748165	10.4138428669802	up
PRNP	-0.855861895	10.4117505419615	nosig
RNASE2	1.5044670922994	10.4101933195813	up
FBXL14	-0.77574648	10.4080042058659	nosig
ENPP2	-2.659702528	10.4062039807653	down
SMARCC1	0.763606219655651	10.4018512976858	nosig
UNC13C	-3.167950383	10.4003334754242	down
ZNF234	0.730072743288065	10.3997885420222	nosig
ANXA2P3	1.66556999898927	10.3980232731982	up
TIMP1	2.51003094152207	10.3978290270949	up
CAMSAP3	-2.078954798	10.3975302844151	down
PLEKHH1	-2.289391093	10.39383406	down
TMEM14A	-0.937944006	10.3915574450373	nosig
FAM234A	0.67733242949077	10.3912785946461	nosig
SPIDR	0.907394171285951	10.3798220263693	nosig
CPLX2	-2.356684831	10.3764412246165	down
TMCC2	-1.362006306	10.3742034470836	down
LMO3	-2.437206638	10.3739675137046	down
LHFPL2	0.818999189023762	10.3732940647601	nosig
COMMD4	0.756803466686495	10.3718232227472	nosig
ALDH8A1	-1.219957788	10.3661194433111	down
CHCHD4	-0.490373624	10.3583034474623	nosig
CHRNB1	0.848480055794457	10.3568352543513	nosig
FIBIN	1.2395736987232	10.3527143945464	up
TMEM130	-3.704419084	10.35212606	down
DISP2	-1.19766536	10.3502037224086	down
COTL1	1.18221588400626	10.3484791217041	up
YTHDF1	0.617136721921328	10.3478034518739	nosig
MAST1	-3.172845573	10.3458365900333	down
PPAN	0.894702242693362	10.3401227950658	nosig
DNAJA4	-1.055444027	10.3398145324262	down
ABCC3	2.70549139278233	10.3372947409909	up
PCDHGC3	1.44926763285074	10.3361734730835	up
CDKN2D	-1.076063426	10.3344078613351	down
PANX2	-1.494101382	10.3343886404652	down
SLC25A14	-0.762486309	10.3342490154017	nosig
CASP7	0.688896417898759	10.3340549022023	nosig
GCN1	0.495506124997394	10.3328035950171	nosig
HEATR6	0.774964282051966	10.3312191184662	nosig
HSPB3	-2.329087905	10.329003964265	down
TSC1	-0.66415841	10.3277820689127	nosig
LNP1	-0.924653661	10.3248483007999	nosig
PRPF38B	0.612864414947378	10.3246215917707	nosig
PTPRK	-1.048860751	10.3189653461356	down
ZNF696	0.810187062731945	10.3182965749189	nosig
KIAA1551	0.5440440610225	10.3159181274257	nosig
S100PBP	0.606263861113343	10.3125545774648	nosig
NAMPT	2.02756846685081	10.3119539399414	up
ASF1B	1.24633051961604	10.3084300508616	up
LOC100289058	0.851696462897159	10.3063941340033	nosig
CARD16	1.84528070018574	10.3059229608593	up
RAPGEF3	-1.731292321	10.2972811214395	down
BRIP1	1.46098812306897	10.2965434010922	up
MCUB	1.2880608362963	10.2936960802962	up
SPRY4	2.40850023636586	10.2904035904233	up
XBP1	0.71437482824828	10.2883794149553	nosig
ADCY1	-1.726516707	10.287947637541	down
RFK	-0.711585409	10.2861430101437	nosig
ADO	-0.619759447	10.2824147398309	nosig
[truncated: 18,258 more rows]
