# Supplementary material for: Identification of hsa-miR-144-3p as a novel immunotherapeutic target for glioblastoma based on disulfidptosis-related analysis
Source: Discov Oncol. 2026 Apr 26;17:878. doi: 10.1007/s12672-026-05048-3 (PMC13247000; doi:10.1007/s12672-026-05048-3)
Supplement: Supplementary file 2 — Supplementary Material 2. Table S1. DEGs in the TCGA dataset. Table S2. DEGs in the GSE4290 dataset. Table S3. DEGs in the GSE184472 dataset. Table S4. Intersection of DEGs in the TCGA dataset and the GSE4290 dataset. Table S5. miRNA and its related mRNA. Table S6. Diagnostic performance of candidate miRNAs. Table S7. Summary of survival analysis results. Table S8. Enrichment analysis of 28 immune cell types. [file 12672_2026_5048_MOESM2_ESM.zip › Supplementary Tables/Table S3-R1.csv]

	logFoldChange	pvalue	label
hsa-miR-5739	2.04172486251655	3.22346163323035e-12	up
hsa-miR-3180	1.28422925136128	1.972299882727e-10	up
hsa-miR-5009-5p	1.48969702912669	8.44587892139235e-08	up
hsa-miR-4668-5p	-1.388635588	1.4934358497779e-07	down
hsa-miR-4525	-1.875211111	6.867870737138e-07	down
hsa-miR-182-5p	1.32222963928728	8.158095421627e-07	up
hsa-miR-3192-3p	-1.274514721	8.51773405379743e-07	down
hsa-miR-6827-3p	-0.905790889	2.29106851152032e-06	nosig
hsa-miR-3180-3p	1.17128835075164	2.75278718994555e-06	up
hsa-miR-3175	-1.279552981	3.24443197189037e-06	down
hsa-miR-711	-1.130238961	5.85535987961882e-06	down
hsa-miR-335-3p	1.56338291526627	8.57722536623855e-06	up
hsa-miR-4738-5p	-1.261179651	1.34346247679707e-05	down
hsa-miR-3191-5p	-1.062545792	1.36018113751427e-05	down
hsa-miR-937-3p	-1.108835135	1.96207782974991e-05	down
hsa-miR-670-3p	0.860718319348486	2.48793968987824e-05	nosig
hsa-miR-6744-3p	-0.947551933	2.53480507457444e-05	nosig
hsa-miR-6852-5p	-0.83718822	2.93572665072503e-05	nosig
hsa-miR-6075	-1.040720507	3.50700424759393e-05	down
hsa-miR-6165	1.04286751801206	5.16672191774517e-05	up
hsa-miR-6782-5p	1.06696401907388	5.18368774825743e-05	up
hsa-miR-144-3p	1.45644139567668	5.26585443284147e-05	up
hsa-miR-3714	-1.435138971	5.53143169413618e-05	down
hsa-miR-5682	-1.109688685	5.55164792611611e-05	down
hsa-miR-1909-3p	-0.996561179	6.74286881365882e-05	nosig
hsa-miR-4654	-0.972388937	6.85979301921909e-05	nosig
hsa-miR-4746-5p	-1.131992202	7.24680846454287e-05	down
hsa-miR-4644	-1.083276221	8.1837750781695e-05	down
hsa-miR-4760-3p	-1.141046445	8.24101463384127e-05	down
hsa-miR-100-5p	-1.067124576	8.32258568494469e-05	down
hsa-miR-6767-3p	-1.155857345	8.36165538404636e-05	down
hsa-miR-6723-5p	-1.411017575	0.000127171434936193	down
hsa-miR-4449	-1.122989822	0.000135083684206116	down
hsa-miR-3144-5p	-1.146859474	0.000142654402551371	down
hsa-miR-3200-5p	-0.994965837	0.000168837822917542	nosig
hsa-miR-3607-5p	-1.286306804	0.000173504354791842	down
hsa-miR-6814-3p	-0.967882588	0.000181589811921592	nosig
hsa-miR-1273d	1.01771307953967	0.000182439593052377	up
hsa-miR-874-5p	-0.95273405	0.000186358366217895	nosig
hsa-miR-210-5p	-0.961952	0.000187214073324884	nosig
hsa-miR-6833-3p	0.950298590088981	0.000204068452838395	nosig
hsa-miR-4798-3p	-0.94190424	0.000214859717681422	nosig
hsa-miR-6720-3p	-0.983911288	0.000223988122109985	nosig
hsa-miR-4271	-2.473297523	0.00022572534891191	down
hsa-miR-4707-5p	-1.024106189	0.000226810869268939	down
hsa-miR-128-2-5p	-1.245166652	0.000229663161568055	down
hsa-miR-5584-5p	-1.093938176	0.000236565215655304	down
hsa-miR-6499-5p	-1.07215276	0.000239384368125538	down
hsa-miR-548al	-1.199328541	0.000246165847044204	down
hsa-miR-8084	-1.617199108	0.000246999484909115	down
hsa-miR-4747-3p	-1.06320199	0.000257829835493415	down
hsa-miR-224-3p	-1.088886555	0.000271395583270007	down
hsa-miR-215-5p	-0.898960792	0.000272333477743653	nosig
hsa-miR-4436a	-0.784117947	0.000276678807017355	nosig
hsa-miR-873-3p	-1.059389089	0.000286962636279379	down
hsa-miR-2276-5p	-0.794031899	0.00029195934799595	nosig
hsa-miR-5688	-1.213338054	0.000295001594076855	down
hsa-miR-758-5p	-1.14263012	0.000303991107615731	down
hsa-miR-6132	-1.109822818	0.000306511434453141	down
hsa-miR-193a-3p	-1.349294857	0.000313364952286254	down
hsa-miR-1915-5p	-1.008728627	0.00031605739555954	down
hsa-miR-6770-3p	-1.298477493	0.000336409988468035	down
hsa-miR-6836-5p	-0.849273025	0.00036375927936701	nosig
hsa-miR-5581-5p	-1.066406219	0.000370668408581619	down
hsa-miR-4662a-3p	-1.273353305	0.000373586543707167	down
hsa-miR-6893-3p	-0.872271135	0.0003835010503195	nosig
hsa-miR-4713-3p	0.924220644364659	0.000391842056139113	nosig
hsa-miR-99a-5p	-0.99923223	0.000403293866541999	nosig
hsa-miR-3922-5p	-0.899023598	0.000412184464928837	nosig
hsa-miR-4727-5p	-0.812044747	0.000418340393616256	nosig
hsa-miR-4461	-1.58801199	0.000420829579326842	down
hsa-miR-5586-3p	-1.011683131	0.000443664204152289	down
hsa-miR-606	-1.434907227	0.00045129527028646	down
hsa-miR-92b-5p	-0.812913378	0.000457232340282886	nosig
hsa-miR-6752-5p	-2.211900716	0.00046113268457505	down
hsa-miR-3165	-1.046596594	0.000471784006610483	down
hsa-miR-4779	-1.12051356	0.000472126453533216	down
hsa-miR-216a-5p	-0.862048528	0.000521028607132861	nosig
hsa-miR-614	-1.000124689	0.000545584189200447	down
hsa-miR-4801	-1.269248078	0.000555742631930373	down
hsa-miR-6811-5p	-1.103919371	0.000562575048328633	down
hsa-miR-345-3p	-0.906376912	0.000575388427009395	nosig
hsa-miR-551b-3p	-0.990785634	0.000577108719439884	nosig
hsa-miR-550b-2-5p	-1.04182683	0.000579503869261866	down
hsa-miR-3613-3p	-1.177367001	0.000580344722641553	down
hsa-miR-4667-5p	-0.911546621	0.000591766000543137	nosig
hsa-miR-3663-5p	-1.116775661	0.000596061515501185	down
hsa-miR-4423-3p	-1.282039758	0.000599660467888764	down
hsa-miR-5685	-0.830608529	0.000659927919032199	nosig
hsa-miR-764	-0.937431338	0.000668277164009773	nosig
hsa-miR-3145-5p	-1.009752878	0.000673372379373332	down
hsa-miR-4693-5p	-0.912646956	0.000686409237295969	nosig
hsa-miR-4675	-1.033395619	0.000721969538536775	down
hsa-miR-196a-3p	-0.861902879	0.000738331843260168	nosig
hsa-miR-6878-5p	-1.024254339	0.000763783613313589	down
hsa-miR-4509	-1.042637078	0.000819042696633296	down
hsa-miR-497-3p	-0.995594078	0.000864753809757454	nosig
hsa-miR-744-3p	-0.864464631	0.000894100193541706	nosig
hsa-miR-6740-5p	-0.766786425	0.000919988862079271	nosig
hsa-miR-216b-5p	-0.94306956	0.000924280778153598	nosig
hsa-miR-1254	0.819622505348639	0.000925807572271148	nosig
hsa-miR-802	-1.173702273	0.000950011983973405	down
hsa-miR-4327	-0.858029594	0.000957095591865329	nosig
hsa-miR-6798-5p	-0.905010275	0.000962480758328275	nosig
hsa-miR-891a-3p	-0.825389276	0.000966694089769571	nosig
hsa-miR-4727-3p	-0.905869107	0.00101892528991186	nosig
hsa-miR-517-5p	-0.877894437	0.00109926052507134	nosig
hsa-miR-4473	-1.347012308	0.00111782426450879	down
hsa-miR-1264	-1.056159632	0.00113477391439639	down
hsa-miR-6768-5p	-0.79914731	0.00118345013767999	nosig
hsa-miR-510-5p	-0.927921192	0.00119603414376731	nosig
hsa-miR-181a-2-3p	-0.845510785	0.00128229805469753	nosig
hsa-miR-6717-5p	-0.916573884	0.00128376169023912	nosig
hsa-miR-342-5p	-0.844772147	0.00129002966037409	nosig
hsa-miR-4699-5p	-0.771299785	0.00131321665027271	nosig
hsa-miR-3914	-1.214328679	0.00132487579193755	down
hsa-miR-4685-3p	-0.833085788	0.00134555395365228	nosig
hsa-miR-3925-5p	-1.027895081	0.00135606756320139	down
hsa-miR-1180-5p	-0.743012829	0.0013662019426881	nosig
hsa-miR-2115-5p	-0.719461212	0.00138301109546826	nosig
hsa-miR-873-5p	-1.043621421	0.00139822506077725	down
hsa-miR-3648	-0.870787617	0.00141518987919651	nosig
hsa-miR-3166	-0.840927149	0.00143177875175186	nosig
hsa-miR-6761-3p	-0.757910695	0.00145699866345881	nosig
hsa-miR-367-5p	-1.107455366	0.00148639263734541	down
hsa-miR-4643	-1.052701157	0.00152804167041268	down
hsa-miR-7109-3p	-0.708000798	0.00152877609623994	nosig
hsa-miR-1468-3p	-1.306381344	0.00152988542822877	down
hsa-miR-1202	-0.625489234	0.0015322029389972	nosig
hsa-miR-4428	-0.91475918	0.00159222681644057	nosig
hsa-miR-5197-3p	-1.049329821	0.00161068502264227	down
hsa-miR-1587	0.679020587198412	0.00163182337447614	nosig
hsa-miR-512-5p	-0.916123011	0.0016450777064016	nosig
hsa-miR-557	-0.921015447	0.00167087828559693	nosig
hsa-miR-4319	0.709863741193957	0.0016721801303456	nosig
hsa-miR-4422	-0.994371159	0.00172134837553812	nosig
hsa-miR-539-3p	-1.028287737	0.00175909846438853	down
hsa-miR-4703-5p	-1.177406325	0.00178763858754331	down
hsa-miR-1247-5p	-0.81187793	0.0018388196150839	nosig
hsa-miR-6835-3p	-0.89073251	0.00194646178757266	nosig
hsa-miR-3913-5p	0.853704166116295	0.00195224918859624	nosig
hsa-miR-451b	-1.04149919	0.00201579510892225	down
hsa-miR-5191	-1.035291899	0.0020196200385367	down
hsa-miR-548m	-0.96722419	0.00202234743580063	nosig
hsa-miR-3614-5p	-0.862979568	0.00202513185102882	nosig
hsa-miR-4268	-0.937222056	0.00205451786986526	nosig
hsa-miR-6085	-0.674199791	0.00205612498261491	nosig
hsa-miR-191-3p	-0.684872809	0.0020887529205226	nosig
hsa-miR-377-5p	-0.810444514	0.00210140953602601	nosig
hsa-miR-6855-5p	0.846033113512469	0.00210939861765948	nosig
hsa-miR-4692	-0.92441466	0.00213818066899012	nosig
hsa-miR-4773	-0.934038917	0.00215037381031695	nosig
hsa-miR-133a-5p	-0.759712925	0.00216744981016089	nosig
hsa-miR-450a-5p	0.871418481613036	0.00216873850958731	nosig
hsa-miR-3616-3p	-0.981756513	0.00222737302921362	nosig
hsa-miR-4266	-1.130316583	0.00222777951915346	down
hsa-miR-133a-3p	0.977291571527056	0.00223007916660007	nosig
hsa-miR-33b-3p	-0.7466944	0.00225022858655405	nosig
hsa-miR-2116-3p	-0.50408718	0.0023372579892324	nosig
hsa-miR-382-5p	-1.056425639	0.00235062259354181	down
hsa-miR-4756-5p	-0.717027255	0.00238254683957527	nosig
hsa-miR-553	-0.982692223	0.00239737603173528	nosig
hsa-miR-1471	-0.701799473	0.00242608611504462	nosig
hsa-miR-4482-3p	0.798336271754075	0.00244747557265927	nosig
hsa-miR-3680-3p	0.87475813394072	0.00248028987114955	nosig
hsa-miR-8080	-0.962267125	0.00248297246050995	nosig
hsa-miR-6516-3p	-0.994036299	0.00253810913847294	nosig
hsa-miR-541-3p	-0.957237276	0.00257260253757138	nosig
hsa-miR-449b-3p	-0.664407826	0.0026120353664805	nosig
hsa-miR-4309	0.670183203437039	0.00263606565988595	nosig
hsa-miR-5010-5p	-0.714184019	0.00263743324906385	nosig
hsa-miR-4677-5p	0.834631535764403	0.00268222869959333	nosig
hsa-miR-651-3p	-1.165144546	0.0026881036219649	down
hsa-miR-3617-5p	-0.877023882	0.00270035811629698	nosig
hsa-miR-4722-3p	-0.755095266	0.00275669383387868	nosig
hsa-miR-26b-5p	1.26016873992102	0.00276149368273483	up
hsa-miR-219b-3p	-0.962304422	0.00283023357039206	nosig
hsa-miR-6727-5p	-0.835937686	0.00286175926722439	nosig
hsa-miR-3618	-1.01092498	0.00288327221886927	down
hsa-miR-1182	-0.860689984	0.00289649624894302	nosig
hsa-miR-4515	-0.745671414	0.00301556763293366	nosig
hsa-miR-499b-3p	-0.963403451	0.00302749908752576	nosig
hsa-miR-373-3p	-0.867401067	0.0030374939969532	nosig
hsa-miR-518c-3p	-0.870306521	0.0032510576980259	nosig
hsa-miR-4289	-0.924052095	0.00327786680555829	nosig
hsa-miR-7111-3p	-0.591788211	0.00328410013336617	nosig
hsa-miR-329-5p	-0.805278107	0.00330645920178777	nosig
hsa-miR-8070	-0.88735444	0.00332104136772984	nosig
hsa-miR-6730-5p	-0.898352726	0.003324771039664	nosig
hsa-miR-617	-0.906951673	0.00334228013620218	nosig
hsa-miR-193b-5p	-0.76742951	0.00336468030346517	nosig
hsa-miR-4775	0.757652327300974	0.00337993924136411	nosig
hsa-miR-3185	-0.783977399	0.00345783982204027	nosig
hsa-miR-92a-2-5p	-0.88762899	0.00357024800902869	nosig
hsa-miR-4653-5p	-0.785993936	0.00359342881271159	nosig
hsa-miR-125b-5p	-0.824171927	0.00366531255301062	nosig
hsa-miR-138-2-3p	-0.812370481	0.00367768708841044	nosig
hsa-miR-3646	-0.971935819	0.00369296290458436	nosig
hsa-miR-489-5p	-0.923355748	0.0037551119346817	nosig
hsa-miR-6874-3p	-0.763375546	0.00375616080663069	nosig
hsa-miR-622	-0.763045841	0.00379302275132186	nosig
hsa-miR-4783-3p	-0.793997744	0.00380743772291693	nosig
hsa-miR-6809-3p	-0.626632056	0.00388167565468935	nosig
hsa-miR-4431	-0.938042696	0.00392334433694409	nosig
hsa-miR-4781-3p	-0.783392075	0.00395588001752729	nosig
hsa-miR-507	0.796938362480936	0.00395950779900203	nosig
hsa-miR-607	-0.852779638	0.00400594720445379	nosig
hsa-miR-3197	-0.899785958	0.00402843019175127	nosig
hsa-miR-4700-5p	-0.673512137	0.0040415245040989	nosig
hsa-miR-8088	-0.908996278	0.00404826962659872	nosig
hsa-miR-6803-5p	-1.005888047	0.00409218441212408	down
hsa-miR-630	-0.95222045	0.00410522356607462	nosig
hsa-miR-5007-3p	-1.040934742	0.00414052835153126	down
hsa-miR-138-5p	-0.7815025	0.00416310950383107	nosig
hsa-miR-4464	-1.003925663	0.00419002530484804	down
hsa-miR-6511b-3p	-0.703140467	0.00421990916270319	nosig
hsa-miR-4482-5p	-0.92541103	0.00429232839028309	nosig
hsa-miR-2114-5p	-0.778363644	0.00433259851544242	nosig
hsa-miR-6799-5p	0.738606439737355	0.00434289842277814	nosig
hsa-miR-4259	-0.896443342	0.00434535978635187	nosig
hsa-miR-1228-3p	0.566478690604303	0.0043926022933906	nosig
hsa-miR-6769b-3p	-0.514411697	0.00444206648969011	nosig
hsa-miR-4664-3p	-1.171018212	0.00446118236805793	down
hsa-miR-4292	0.651855304159898	0.0044757265351417	nosig
hsa-miR-6735-3p	-0.71754559	0.00448413720327482	nosig
hsa-miR-663b	-0.976874157	0.00450281577855003	nosig
hsa-miR-4459	-0.793476715	0.0045263818366263	nosig
hsa-miR-515-3p	-0.813719838	0.00454927605519508	nosig
hsa-miR-4780	-0.675695786	0.00456764583728416	nosig
hsa-miR-412-3p	-0.904039104	0.00460626829816612	nosig
hsa-miR-1914-3p	-0.717364128	0.00461181554165071	nosig
hsa-miR-2114-3p	-0.809961084	0.00463903641666136	nosig
hsa-miR-874-3p	-0.793598633	0.00466391454523195	nosig
hsa-miR-658	0.636039806442689	0.00481688714767563	nosig
hsa-miR-1297	0.769697571886555	0.00482908095573904	nosig
hsa-miR-3919	-0.901956005	0.00482957760075204	nosig
hsa-miR-3129-3p	-0.869310841	0.00486291625843507	nosig
hsa-miR-559	-1.065697597	0.00489510082315222	down
hsa-miR-6800-3p	-0.599333716	0.00492653309931425	nosig
hsa-miR-4661-5p	-0.822987062	0.00499458053492801	nosig
hsa-miR-105-3p	-0.968343785	0.00500107346234835	nosig
hsa-miR-6849-5p	-0.840089674	0.00500893522436514	nosig
hsa-miR-761	-0.966009099	0.00506152655297852	nosig
hsa-miR-2392	0.575603610252965	0.00512980016303006	nosig
hsa-miR-3686	-1.1085511	0.00523482134304128	down
hsa-miR-3142	-0.824492416	0.00525113241051143	nosig
hsa-miR-7843-5p	-0.699289929	0.00529582589419181	nosig
hsa-miR-6855-3p	-0.718640322	0.00532120940806522	nosig
hsa-miR-6736-5p	-0.696587014	0.00539920263791224	nosig
hsa-miR-518b	-0.710254853	0.00542672158346973	nosig
hsa-miR-6833-5p	-0.788924402	0.0054467739755739	nosig
hsa-miR-552-3p	-0.923317555	0.00548319478173815	nosig
hsa-miR-4705	-0.729613154	0.00549360056032762	nosig
hsa-miR-1273a	0.669578279043171	0.00555581252303648	nosig
hsa-miR-4735-5p	-0.868689374	0.00557802548726386	nosig
hsa-miR-4761-5p	-0.689501823	0.00564394687236991	nosig
hsa-miR-943	-0.667034818	0.00571448022066506	nosig
hsa-miR-3668	-0.866093122	0.00577208882779966	nosig
hsa-miR-452-3p	-0.914886294	0.00580064988393438	nosig
hsa-miR-1193	-0.854934773	0.00583338772161271	nosig
hsa-miR-30b-3p	-0.717400612	0.00591746329669961	nosig
hsa-miR-4742-5p	-0.829300859	0.00600837980501	nosig
hsa-miR-548v	-0.829886866	0.00605364498237854	nosig
hsa-miR-3613-5p	-1.005728955	0.00607268433594858	down
hsa-miR-933	-0.794152266	0.00610608513149026	nosig
hsa-miR-6792-5p	-0.772095311	0.00610773281112556	nosig
hsa-miR-6823-3p	-0.630148993	0.00617454848571436	nosig
hsa-miR-3187-3p	0.596309587119645	0.00617693193926574	nosig
hsa-miR-5009-3p	-0.813604222	0.00620779779958814	nosig
hsa-miR-5571-3p	-0.732829305	0.00621918839669013	nosig
hsa-miR-409-5p	-0.825363853	0.00623680614182754	nosig
hsa-miR-4458	-0.747266042	0.0062726686658359	nosig
hsa-miR-4697-5p	-0.875815069	0.00627433069677009	nosig
hsa-miR-155-3p	-0.860270458	0.00641129947067744	nosig
hsa-miR-4668-3p	-0.612087638	0.00646816010993226	nosig
hsa-miR-205-5p	-0.723298819	0.00652419823256137	nosig
hsa-miR-186-3p	-0.64881265	0.00678545079804428	nosig
hsa-miR-132-5p	-0.808043148	0.00684836936358437	nosig
hsa-miR-433-3p	-0.764850568	0.00689444744817863	nosig
hsa-miR-935	-0.570973762	0.00694415238941446	nosig
hsa-miR-466	-0.906134448	0.00697145644205169	nosig
hsa-miR-2054	-0.857770888	0.00705052196762788	nosig
hsa-miR-514a-5p	-0.788309165	0.00730604872979374	nosig
hsa-miR-4277	-0.595505416	0.00733606349008082	nosig
hsa-miR-5702	-0.783714115	0.00735029893331144	nosig
hsa-miR-4750-5p	-0.729604178	0.00747455210913341	nosig
hsa-miR-4457	-0.849618445	0.00748712892304792	nosig
hsa-miR-626	-0.842796804	0.00753510240250191	nosig
hsa-miR-1303	0.780034942257304	0.00759141421637974	nosig
hsa-miR-5197-5p	-0.849475317	0.00770890645547466	nosig
hsa-miR-6813-5p	-0.76811835	0.00771920392768451	nosig
hsa-miR-646	-0.851444987	0.0077388207317556	nosig
hsa-miR-3937	1.00576372495879	0.00788115726618436	up
hsa-miR-4733-3p	-0.852774172	0.00789397529154403	nosig
hsa-miR-323b-5p	-0.837738349	0.00791513489087595	nosig
hsa-miR-4704-5p	-0.807250145	0.00791888622065672	nosig
hsa-miR-7848-3p	-0.77241329	0.00792344824463351	nosig
hsa-miR-6873-5p	-0.729563171	0.00798214500134238	nosig
hsa-miR-6848-3p	-0.599609375	0.00799934036988359	nosig
hsa-miR-4659a-5p	-0.884420039	0.00802279925794632	nosig
hsa-miR-4719	-0.894116385	0.00808526026420197	nosig
hsa-miR-6882-3p	0.606757088977813	0.00811917804241324	nosig
hsa-miR-6506-3p	-0.680774515	0.00832715213420464	nosig
hsa-miR-1180-3p	0.622096813799363	0.00835624629532249	nosig
hsa-miR-181b-5p	-0.741332506	0.00840931115215034	nosig
hsa-miR-6767-5p	-0.708129986	0.00842268213547805	nosig
hsa-miR-4638-5p	-0.810289176	0.00844507251911006	nosig
hsa-miR-128-1-5p	-0.600026923	0.0084481437188539	nosig
hsa-miR-4494	-0.708237033	0.00847366372468386	nosig
hsa-miR-5693	-0.890519827	0.00851022620323938	nosig
hsa-miR-145-3p	-0.658991374	0.00853166076147125	nosig
hsa-miR-4287	-0.739205162	0.00853531808731678	nosig
hsa-miR-5001-5p	0.587719956385822	0.00864079581615521	nosig
hsa-miR-3974	-0.887267213	0.00867064826720699	nosig
hsa-miR-6791-5p	-0.620703993	0.00871481730421205	nosig
hsa-miR-643	-0.782448675	0.00871930155750997	nosig
hsa-miR-485-5p	-0.71208667	0.0088067378903254	nosig
hsa-miR-3131	-0.78398382	0.00887554316676531	nosig
hsa-miR-4753-5p	-0.618021251	0.00890736910189554	nosig
hsa-miR-1253	-0.847477047	0.008909449276649	nosig
hsa-miR-138-1-3p	-0.755082804	0.00906501453683974	nosig
hsa-miR-330-3p	-0.635164706	0.00908918496574628	nosig
hsa-miR-193b-3p	-0.624162087	0.00927702683657825	nosig
hsa-miR-5694	-0.544667418	0.00935454251280602	nosig
hsa-miR-6870-3p	-0.805042751	0.0093794555335235	nosig
hsa-miR-367-3p	-0.820180275	0.00941226126243763	nosig
hsa-miR-5003-5p	-0.715945942	0.00943414925416412	nosig
hsa-miR-7151-5p	-0.763601876	0.0094705582040722	nosig
hsa-miR-487b-5p	-0.734123694	0.00951983963811241	nosig
hsa-miR-4652-5p	-0.641594628	0.00955200627120536	nosig
hsa-miR-509-5p	-0.794369498	0.00956128737383048	nosig
hsa-miR-5695	-0.889137411	0.00961472509352665	nosig
hsa-miR-8067	-0.933170307	0.00970260107898992	nosig
hsa-miR-5692a	-0.831029527	0.00972283142995297	nosig
hsa-miR-4446-3p	-0.6917461	0.00974448890871293	nosig
hsa-miR-4439	-0.829261144	0.00978547018745661	nosig
hsa-miR-6868-5p	-0.840781148	0.00978922601124052	nosig
hsa-miR-888-3p	-0.749525607	0.00990475177154112	nosig
hsa-miR-4650-3p	-0.797150168	0.00997399373942663	nosig
hsa-miR-4652-3p	-0.59722373	0.00997999822344853	nosig
hsa-miR-6830-5p	-0.713219776	0.0100512649419294	nosig
hsa-miR-4498	-0.646594122	0.0100922701928429	nosig
hsa-miR-1273e	0.79426173164782	0.0101271620745691	nosig
hsa-miR-3923	-0.887773636	0.0101432228078123	nosig
hsa-miR-1292-5p	0.638402667832486	0.0101623329570284	nosig
hsa-miR-6828-5p	-0.736499007	0.0101784595747804	nosig
hsa-miR-31-5p	-0.628431397	0.0103815571973685	nosig
hsa-miR-4270	0.474594269309025	0.0103926774794623	nosig
hsa-miR-1200	-0.631001488	0.0104018961048881	nosig
hsa-miR-188-3p	-0.595344282	0.0104100667676136	nosig
hsa-miR-7162-5p	0.640751729425823	0.0104364694309805	nosig
hsa-miR-96-5p	0.820073426545028	0.0104743654997224	nosig
hsa-miR-135b-3p	-0.783148631	0.010483502492642	nosig
hsa-miR-887-3p	-0.630285734	0.0106123912977313	nosig
hsa-miR-6514-3p	-0.543718303	0.0109430304823714	nosig
hsa-miR-631	-0.528506516	0.010977040222816	nosig
hsa-miR-4274	0.540274303701867	0.010983501896859	nosig
hsa-miR-1298-3p	-0.690101934	0.0109882326384083	nosig
hsa-miR-6776-3p	-0.618178837	0.0110404710066776	nosig
hsa-miR-4280	-0.805237134	0.0110896991683719	nosig
hsa-miR-323b-3p	-0.696828304	0.0111626034207446	nosig
hsa-miR-4728-5p	-0.599937768	0.0111703945113658	nosig
hsa-miR-6892-3p	-0.502490381	0.0112573092238708	nosig
hsa-miR-8059	-0.810842729	0.0112877559145352	nosig
hsa-miR-3179	-0.690444984	0.0113076531256723	nosig
hsa-miR-3146	-0.833996042	0.011324520526191	nosig
hsa-miR-657	-0.661820318	0.0113782344577765	nosig
hsa-miR-4665-5p	-1.105948827	0.0115161120885034	nosig
hsa-miR-548ad	-0.734329648	0.0116495708865704	nosig
hsa-miR-1468-5p	-0.681550898	0.0116801262947124	nosig
hsa-miR-5583-5p	-0.882070359	0.0117104270914171	nosig
hsa-miR-4706	1.22296995670434	0.0119021875581471	nosig
hsa-miR-6841-3p	-0.606708209	0.0119103283193512	nosig
hsa-miR-6877-5p	-0.744666921	0.0120389206128723	nosig
hsa-miR-6510-3p	-0.601355412	0.012039996110206	nosig
hsa-miR-296-3p	-0.660497871	0.0121065055363518	nosig
hsa-miR-3689a-3p	-0.754669149	0.0121271190919348	nosig
hsa-miR-616-5p	-0.597057179	0.0121378899465751	nosig
hsa-miR-668-5p	-0.638222613	0.0121751042442702	nosig
hsa-miR-4436b-3p	-0.625394496	0.0121782396698057	nosig
hsa-miR-5190	-0.550800086	0.0123376217742261	nosig
hsa-miR-6832-5p	-0.854116148	0.0123587940764171	nosig
hsa-miR-6715b-3p	-0.643864268	0.0124029521763657	nosig
hsa-miR-8077	-0.712179643	0.0124101143521329	nosig
hsa-miR-6789-3p	-0.433844203	0.0124392168434878	nosig
hsa-miR-619-3p	-1.096597188	0.012646744599973	nosig
hsa-miR-668-3p	-0.583639448	0.0127030670241463	nosig
hsa-miR-500b-5p	0.536720790031313	0.0127033242824437	nosig
hsa-miR-6787-5p	-0.610777345	0.0127429362190235	nosig
hsa-miR-4763-3p	0.515199620734223	0.0128321651197075	nosig
hsa-miR-3611	-0.791409896	0.0128681209997534	nosig
hsa-miR-4676-3p	-0.530941669	0.0128902725590504	nosig
hsa-miR-4511	-0.747145861	0.0129072234221501	nosig
hsa-miR-3664-5p	-0.765372785	0.0130126751654565	nosig
hsa-miR-4306	0.707062779921934	0.0130237808925531	nosig
hsa-miR-5585-5p	-0.74358803	0.0130639948182347	nosig
hsa-miR-4802-3p	-0.802642092	0.0131007590318415	nosig
hsa-miR-3927-5p	-0.73269723	0.013101102551308	nosig
hsa-miR-758-3p	0.712218557070857	0.0131606651089774	nosig
hsa-miR-6834-3p	0.619459291702516	0.013178047412547	nosig
hsa-miR-4533	-0.657844202	0.0132646912825869	nosig
hsa-miR-3171	-0.830534081	0.0133042105025215	nosig
hsa-miR-4690-3p	-0.502462217	0.0133113281250575	nosig
hsa-miR-1295b-3p	-0.749465984	0.0133465720372063	nosig
hsa-miR-99b-5p	-0.763355524	0.013352417701589	nosig
hsa-miR-218-2-3p	-0.653744031	0.0134726440930712	nosig
hsa-miR-3130-3p	-0.59346546	0.0134819364078863	nosig
hsa-miR-1250-5p	-0.615349708	0.0136150826160104	nosig
hsa-miR-5580-3p	-0.872361138	0.0137282799453575	nosig
hsa-miR-583	-0.760298128	0.0138328920156591	nosig
hsa-miR-7106-3p	-0.42461998	0.0138519316487409	nosig
hsa-miR-532-3p	-0.696082669	0.0138690463198529	nosig
hsa-miR-6871-5p	-0.6750777	0.0140120643624571	nosig
hsa-miR-4435	-0.683012885	0.0140669101084091	nosig
hsa-miR-580-5p	-0.644957661	0.0141953402800403	nosig
hsa-miR-1287-3p	-0.723736909	0.0142731180143356	nosig
hsa-miR-1231	0.575879284459864	0.0143057465579985	nosig
hsa-miR-595	-0.772635647	0.0143300319989144	nosig
hsa-miR-7846-3p	-0.648908304	0.0143320895747859	nosig
hsa-miR-6849-3p	-0.539855083	0.014382008846569	nosig
hsa-miR-4522	-1.005838585	0.0145590583685688	nosig
hsa-miR-494-5p	-0.67944612	0.0147327354810823	nosig
hsa-miR-4731-3p	-0.574218436	0.0148259231637598	nosig
hsa-miR-3153	-0.603140372	0.0149597638896328	nosig
hsa-miR-4283	0.693010974762404	0.0149770174290398	nosig
hsa-miR-3126-3p	-0.63561414	0.0150330296952443	nosig
hsa-miR-944	-0.877463	0.0151325070779356	nosig
hsa-miR-452-5p	-0.703140431	0.0151338790584987	nosig
hsa-miR-4769-5p	-0.635542215	0.0151409588547395	nosig
hsa-miR-6779-3p	-0.550156504	0.0152045880537165	nosig
hsa-miR-4766-3p	-0.712110826	0.0153184777969509	nosig
hsa-miR-3163	-0.723449013	0.0154157445915741	nosig
hsa-miR-6733-5p	-0.741639079	0.0154442675182545	nosig
hsa-miR-3161	-0.78350833	0.0156441180710362	nosig
hsa-miR-4704-3p	-0.71684663	0.0156604903005395	nosig
hsa-miR-6824-5p	-0.57895807	0.0158423585471832	nosig
hsa-miR-4452	0.691194214440231	0.0158973198842816	nosig
hsa-miR-6750-3p	-0.572709014	0.0159417649116699	nosig
hsa-miR-134-3p	-0.629638367	0.0161979351916287	nosig
hsa-miR-7152-3p	0.599564632221826	0.0162526228788672	nosig
hsa-miR-4726-3p	-0.469812354	0.0166902791265209	nosig
hsa-miR-6778-5p	-0.646283348	0.0167125330897251	nosig
hsa-miR-5707	-0.804113455	0.0168787613190223	nosig
hsa-miR-4728-3p	0.532918949918412	0.0169281826496385	nosig
hsa-miR-759	-0.782308448	0.0169663598991061	nosig
hsa-miR-3169	-0.87027056	0.0170614469610229	nosig
hsa-miR-4510	-0.721992898	0.0170982611368231	nosig
hsa-miR-8082	-0.795228305	0.0172209705040278	nosig
hsa-miR-146a-3p	-0.525427514	0.0172422143479056	nosig
hsa-miR-4487	-0.608006289	0.017261026908163	nosig
hsa-miR-4731-5p	-0.605110062	0.0174993197627504	nosig
hsa-miR-648	-0.839918178	0.0175626686151342	nosig
hsa-miR-372-5p	-0.570211995	0.0177481576816873	nosig
hsa-miR-6734-3p	-0.601847041	0.0178319339927736	nosig
hsa-miR-454-5p	-0.642711574	0.017871228863074	nosig
hsa-miR-6511a-3p	-0.5785615	0.0178929084002822	nosig
hsa-miR-8055	-0.774389154	0.0179160644477213	nosig
hsa-miR-6507-5p	-0.75353402	0.0180692310284358	nosig
hsa-miR-519c-3p	-0.749983293	0.0180886879830271	nosig
hsa-miR-508-5p	-0.738364349	0.0181386324532291	nosig
hsa-miR-3945	-0.711919145	0.0181871529811416	nosig
hsa-miR-1229-3p	-0.563764069	0.0182812606687963	nosig
hsa-miR-8071	0.64892201585579	0.0183228916155929	nosig
hsa-miR-3198	-0.650516679	0.0183929144586721	nosig
hsa-miR-1252-3p	-0.731048988	0.0184601130810878	nosig
hsa-miR-3935	-0.735904786	0.0187090892762558	nosig
hsa-miR-767-3p	-0.545991692	0.0187229313540935	nosig
hsa-miR-3156-5p	-0.698556895	0.018798860466367	nosig
hsa-miR-487a-3p	-0.665379755	0.018891903323963	nosig
hsa-miR-10a-5p	-0.642891628	0.0190369610290231	nosig
hsa-miR-4524a-5p	-0.719972459	0.0190830903268256	nosig
hsa-miR-5699-5p	-0.714853954	0.019315144830487	nosig
hsa-miR-485-3p	-0.646109098	0.019401547224222	nosig
hsa-miR-6846-5p	-0.574389108	0.0196080228794986	nosig
hsa-miR-34a-3p	-0.589600494	0.0197514899859317	nosig
hsa-miR-378h	-0.695460974	0.0198319431689738	nosig
hsa-miR-3150b-5p	-0.625530431	0.0198813616307382	nosig
hsa-miR-4698	-0.814147349	0.0198819436583341	nosig
hsa-miR-3619-5p	-0.621335874	0.0199166705113648	nosig
hsa-miR-4681	-0.709027701	0.0199981262286137	nosig
hsa-miR-136-3p	-0.598731494	0.0200187528615286	nosig
hsa-miR-190a-3p	-0.695745517	0.0200971540777087	nosig
hsa-miR-6757-3p	-0.591437865	0.0201024404542435	nosig
hsa-miR-5094	-0.723941245	0.0201514450010265	nosig
hsa-miR-1912	-0.680156353	0.0202303360324989	nosig
hsa-miR-3155b	0.555251528505734	0.0202373039020246	nosig
hsa-miR-129-1-3p	-0.594122381	0.0202803981308514	nosig
hsa-miR-2355-5p	-0.62125124	0.0203053507927621	nosig
hsa-miR-6500-3p	-0.761205	0.0203107474284533	nosig
hsa-miR-302f	0.648884581614133	0.0203291488923752	nosig
hsa-miR-6810-5p	-0.608216412	0.0203423893662852	nosig
hsa-miR-505-5p	-0.629221573	0.0203722434661283	nosig
hsa-miR-6792-3p	-0.46514358	0.0204756002009705	nosig
hsa-miR-3910	-0.901790449	0.0205371676095235	nosig
hsa-miR-6839-5p	-0.692149338	0.020646672810317	nosig
hsa-miR-543	-0.713010508	0.020649786971887	nosig
hsa-miR-4666a-5p	-0.726376778	0.0206698339822213	nosig
hsa-miR-642a-5p	-0.630162011	0.0207714682373181	nosig
hsa-miR-27a-5p	-0.590074556	0.0209008469779835	nosig
hsa-miR-3690	-0.737076783	0.0209261728763446	nosig
hsa-miR-6835-5p	-0.648304856	0.0209470519239895	nosig
hsa-miR-624-3p	-0.697908189	0.0211187240532116	nosig
hsa-miR-105-5p	-0.713548546	0.021218612053612	nosig
hsa-miR-5002-3p	-0.577045376	0.02128606449073	nosig
hsa-miR-519d-3p	-0.602351606	0.0215107970716081	nosig
hsa-miR-450b-5p	0.630713637320496	0.0216039595388523	nosig
hsa-miR-150-3p	-0.538334571	0.0216288103929529	nosig
hsa-miR-548ao-3p	-0.622766792	0.0216344142052321	nosig
hsa-miR-4632-3p	-0.503366189	0.0217488113699101	nosig
hsa-miR-1301-3p	0.66506460069698	0.0217573943689009	nosig
hsa-miR-1263	-0.67329949	0.0218078701893887	nosig
hsa-miR-302b-5p	-0.668094809	0.0218125154215711	nosig
hsa-miR-513b-3p	-0.714124661	0.021854363871732	nosig
hsa-miR-4720-5p	-0.740976401	0.022052424757853	nosig
hsa-miR-633	-0.873533385	0.0220845425684294	nosig
hsa-miR-3677-5p	-0.956675726	0.0222698370693372	nosig
hsa-miR-92a-1-5p	-0.675686663	0.0222907529911356	nosig
hsa-miR-218-1-3p	-0.695651309	0.0224787413683584	nosig
hsa-miR-5692c	-0.739028125	0.0225410499106393	nosig
hsa-miR-371b-3p	-0.533856929	0.0226658510577502	nosig
hsa-miR-125a-3p	-0.610929904	0.022847204090468	nosig
hsa-miR-3128	-0.797585249	0.0229625235407417	nosig
hsa-miR-632	-0.553001398	0.0230960199497019	nosig
hsa-miR-4677-3p	-0.694629818	0.0233495766527972	nosig
hsa-miR-6069	-0.686507996	0.0235034498208777	nosig
hsa-miR-4724-3p	-0.730548317	0.0235931308800318	nosig
hsa-miR-1910-5p	-0.467929254	0.0236053667193979	nosig
hsa-miR-1265	-0.7434914	0.0236116920444936	nosig
hsa-miR-4438	-0.731993397	0.0236889055746091	nosig
hsa-miR-598-5p	-0.72999323	0.0237098527971595	nosig
hsa-miR-1185-1-3p	-0.660967496	0.023878378170823	nosig
hsa-miR-3666	-0.675421805	0.0239100755398712	nosig
hsa-miR-6742-5p	-0.531162412	0.0239233418426647	nosig
hsa-miR-4691-5p	-0.621581292	0.0239297897615488	nosig
hsa-miR-3140-3p	-0.513417345	0.0239383710020094	nosig
hsa-miR-6872-3p	-0.48521031	0.0241324510106418	nosig
hsa-miR-8083	-0.720369637	0.0241977612314591	nosig
hsa-miR-3134	-0.78694587	0.024516989300473	nosig
hsa-miR-564	-0.507380705	0.0245355285227528	nosig
hsa-miR-6851-5p	-0.547259005	0.024602856100794	nosig
hsa-miR-5186	-0.763965087	0.0246429787438058	nosig
hsa-miR-6502-5p	-0.686149679	0.0247400146934296	nosig
hsa-miR-4534	0.488762422650452	0.0248459293177615	nosig
hsa-miR-383-3p	-0.557975051	0.0248629015744858	nosig
hsa-miR-6076	-0.6036112	0.0249212005841386	nosig
hsa-miR-892c-3p	-0.763858342	0.0249874413829734	nosig
hsa-miR-1911-5p	-0.715753147	0.0250756284628658	nosig
hsa-miR-6738-5p	-0.507639085	0.0252681776037624	nosig
hsa-miR-4789-3p	-0.674313409	0.0253529432259622	nosig
hsa-miR-6886-5p	-0.609358096	0.0253783371687155	nosig
hsa-miR-5010-3p	0.846373099472773	0.0254975353096562	nosig
hsa-miR-378j	-0.683748042	0.0255033215183258	nosig
hsa-miR-1251-3p	-0.632825844	0.0255896924967928	nosig
hsa-miR-383-5p	-0.788023638	0.0255993528570542	nosig
hsa-miR-7153-5p	-0.709344583	0.0256492624770492	nosig
hsa-miR-891a-5p	-0.529062191	0.0258795819275943	nosig
hsa-miR-7844-5p	-0.76138406	0.0259998358567573	nosig
hsa-miR-936	-0.686443812	0.026081534085401	nosig
hsa-miR-523-3p	-0.687120065	0.026123783577636	nosig
hsa-miR-1262	-0.710455802	0.0261469571678258	nosig
hsa-miR-3920	-0.690870178	0.0264581296029411	nosig
hsa-miR-4503	-0.665296605	0.0264711063055706	nosig
hsa-miR-6893-5p	-0.59220524	0.0264912035128171	nosig
hsa-miR-513a-5p	0.565219220395117	0.0265081268082194	nosig
hsa-miR-6781-5p	-0.564900512	0.0271781568821889	nosig
hsa-miR-10a-3p	-0.569516713	0.0273664775875957	nosig
hsa-miR-6867-5p	-0.638665308	0.0273701729497405	nosig
hsa-miR-5195-5p	-0.663828525	0.027390334075676	nosig
hsa-miR-6794-5p	0.405675198714709	0.0274509146000176	nosig
hsa-miR-4475	-0.70417198	0.0277344609026486	nosig
hsa-miR-6088	0.497710803256106	0.0279028363600287	nosig
hsa-miR-1272	-0.739403193	0.0282664236857876	nosig
hsa-miR-501-5p	-0.538475147	0.0283776032102352	nosig
hsa-miR-1976	0.443074291714166	0.0284476330767902	nosig
hsa-miR-187-5p	-0.433079116	0.0285866661699622	nosig
hsa-miR-605-3p	-0.516502668	0.0288391763731357	nosig
hsa-miR-516b-5p	-0.6918939	0.0289425770393183	nosig
hsa-miR-29b-2-5p	-0.567293082	0.0290717528215976	nosig
hsa-miR-141-5p	-0.518594363	0.0291944850038093	nosig
hsa-miR-4748	-0.67698986	0.0292238264629634	nosig
hsa-miR-6829-5p	0.489678922489256	0.0292600709030328	nosig
hsa-miR-181c-3p	-0.573786278	0.0294193306635631	nosig
hsa-miR-422a	-0.639988737	0.0295501695737722	nosig
hsa-miR-3687	0.555501317233915	0.0296896121057291	nosig
hsa-miR-20b-3p	-0.631299361	0.0299920365952977	nosig
hsa-miR-561-3p	-0.514119691	0.0300366715027981	nosig
hsa-miR-6859-5p	-0.601459763	0.0300633107300167	nosig
hsa-miR-650	-0.526766287	0.0301362330219599	nosig
hsa-miR-328-3p	-0.752604519	0.0301571200421939	nosig
hsa-miR-378a-3p	-0.625318811	0.0303101174241039	nosig
hsa-miR-4799-5p	-0.603903261	0.0304475739210319	nosig
hsa-miR-1237-3p	-0.413508976	0.0304872183868527	nosig
hsa-miR-4535	0.450187851050186	0.0304882935903084	nosig
hsa-miR-6515-3p	0.490396542814626	0.0305093648222967	nosig
hsa-miR-3973	-0.725415113	0.0307840416417417	nosig
hsa-miR-511-5p	-0.505111737	0.0308939745738538	nosig
hsa-miR-208b-5p	-0.575215346	0.0310274129569854	nosig
hsa-miR-384	-0.756268744	0.0310313762237903	nosig
hsa-miR-8054	-0.678250175	0.0311636888944238	nosig
hsa-miR-5011-5p	-0.655445731	0.0311642773993602	nosig
hsa-miR-369-5p	-0.630121416	0.0311851827101061	nosig
hsa-miR-1243	-0.718831379	0.031226619937272	nosig
hsa-miR-6884-5p	-0.593978273	0.0312719797802287	nosig
hsa-miR-431-3p	-0.543804842	0.0312748119391177	nosig
hsa-miR-5091	-0.650519583	0.0312873810420702	nosig
hsa-miR-5087	-0.731240692	0.0313013202683729	nosig
hsa-miR-937-5p	0.481024107219639	0.031416278365547	nosig
hsa-miR-6881-3p	-0.518372652	0.0314352509463615	nosig
hsa-miR-200c-5p	-0.630433308	0.0316464137093488	nosig
hsa-miR-3620-3p	-0.508287739	0.0317146855726481	nosig
hsa-miR-3688-5p	-0.599664401	0.0317382473767906	nosig
hsa-miR-1252-5p	-0.701747343	0.0318832977191879	nosig
hsa-miR-4707-3p	-0.496621606	0.0318953764251235	nosig
hsa-miR-4800-5p	-0.440642253	0.0321836480404362	nosig
hsa-miR-3199	-0.64798578	0.0321862357449118	nosig
hsa-miR-7158-3p	-0.723347639	0.032244953066163	nosig
hsa-miR-208b-3p	-0.623289061	0.0326428184157839	nosig
hsa-miR-1537-5p	-0.643058157	0.032763881352865	nosig
hsa-miR-6506-5p	-0.69945097	0.0327962720343635	nosig
hsa-miR-7156-3p	-0.570068106	0.0331029066459561	nosig
hsa-miR-4470	-0.639066871	0.0334946024125128	nosig
hsa-miR-3193	-0.660299363	0.0335357513216257	nosig
hsa-miR-3977	-0.644493102	0.0335758346134949	nosig
hsa-miR-4680-5p	-0.68444179	0.0336112322079631	nosig
hsa-miR-325	-0.68537229	0.033771571123883	nosig
hsa-miR-208a-3p	-0.553231442	0.0337920663544804	nosig
hsa-miR-362-5p	0.468176797545717	0.0338209225446666	nosig
hsa-miR-6760-3p	-0.420115565	0.0338519007404943	nosig
hsa-miR-6780a-3p	-0.658776643	0.0338556302473184	nosig
hsa-miR-6764-5p	-0.55806046	0.0341918881452559	nosig
hsa-miR-4524b-5p	-0.649525088	0.0341930000583514	nosig
hsa-miR-194-3p	-0.649389116	0.034309379566345	nosig
hsa-miR-181d-3p	-0.611093659	0.0346172001350612	nosig
hsa-miR-4695-3p	-0.538714453	0.0349264008416779	nosig
hsa-miR-1304-5p	0.519389511148128	0.0352623052740961	nosig
hsa-miR-7109-5p	-0.430347266	0.0355255163078174	nosig
hsa-miR-30d-3p	-0.511581804	0.0355453255015189	nosig
hsa-miR-660-3p	-0.468386607	0.0356281288640228	nosig
hsa-miR-3174	-0.651033092	0.035781454599806	nosig
hsa-miR-491-3p	-0.628158873	0.0358605709383296	nosig
hsa-miR-3667-3p	-0.469658252	0.0359356839675391	nosig
hsa-miR-6754-5p	-0.514720985	0.0359649616825112	nosig
hsa-miR-551b-5p	-0.716683008	0.0361303744846472	nosig
hsa-miR-3192-5p	-0.597488636	0.0361733769121848	nosig
hsa-miR-548ba	-0.637901324	0.0361828947862788	nosig
hsa-miR-3654	-0.586973266	0.0362033721985406	nosig
hsa-miR-3154	-0.497987864	0.036280293493089	nosig
hsa-miR-4718	-0.684161766	0.0363416602810542	nosig
hsa-miR-4476	-0.626640212	0.0367166728858439	nosig
hsa-miR-4725-3p	-0.479847856	0.036758528028832	nosig
hsa-miR-23a-5p	-0.589259153	0.0368742381262861	nosig
hsa-miR-492	-0.596488971	0.0369439092963921	nosig
hsa-miR-1199-3p	-0.450911336	0.0369528715803283	nosig
hsa-miR-4684-5p	-0.50037508	0.0370001940235783	nosig
hsa-miR-575	-0.527685413	0.0371135270800659	nosig
hsa-miR-544b	-0.578357685	0.0373374187727554	nosig
hsa-miR-489-3p	-0.642665558	0.0374946324716251	nosig
hsa-miR-548aw	0.466362931579099	0.0375356164486776	nosig
hsa-miR-133b	0.665340662511828	0.0377615000018283	nosig
hsa-miR-4669	-0.506472474	0.0381926971877885	nosig
hsa-miR-6796-3p	-0.721745424	0.0381964648847538	nosig
hsa-miR-8087	-0.672508321	0.0382829458232357	nosig
hsa-miR-635	-0.58210687	0.0383295094191944	nosig
hsa-miR-3201	-0.702427266	0.0384230078915854	nosig
hsa-miR-374c-5p	-0.492043812	0.0385717794879461	nosig
hsa-miR-3617-3p	-0.532112786	0.0386634489731595	nosig
hsa-miR-885-3p	-0.562430885	0.0386782736941129	nosig
hsa-miR-509-3p	-0.643329249	0.0387491689309886	nosig
hsa-miR-381-5p	-0.480024893	0.0388437827611035	nosig
hsa-miR-487a-5p	-0.571877727	0.0388821993873678	nosig
hsa-miR-449b-5p	-0.494515003	0.0390806420001025	nosig
hsa-miR-4753-3p	0.52754469674878	0.039120267809447	nosig
hsa-miR-30c-2-3p	-0.590099523	0.0392557542947737	nosig
hsa-miR-5189-3p	-0.412791591	0.03936802552977	nosig
hsa-miR-3926	-0.531848852	0.0394224697168235	nosig
hsa-miR-6513-5p	0.577290533467343	0.0400642466316412	nosig
hsa-miR-154-3p	-0.53555492	0.040101398665938	nosig
hsa-miR-569	-0.666905941	0.0405768614170942	nosig
hsa-miR-3682-3p	-0.581345654	0.0406061516507539	nosig
hsa-miR-6808-5p	-0.499331134	0.0406957197849125	nosig
hsa-miR-382-3p	-0.516480342	0.0408457215093285	nosig
hsa-miR-508-3p	-0.621101357	0.0408766366155834	nosig
hsa-miR-3908	-0.690439227	0.0408778086070658	nosig
hsa-miR-378f	0.419438106912569	0.0411429448460422	nosig
hsa-miR-6757-5p	-0.521311539	0.0412274630183689	nosig
hsa-miR-455-3p	-0.575439573	0.0412924990627122	nosig
hsa-miR-5089-3p	-0.610627878	0.0413964654311117	nosig
hsa-miR-8063	-0.630503946	0.0414692432590519	nosig
hsa-miR-5680	-0.679142227	0.0418036989042432	nosig
hsa-miR-219a-1-3p	-0.633296472	0.0419485251124299	nosig
hsa-miR-548g-3p	-0.559474986	0.0419488389740917	nosig
hsa-miR-4296	0.468768454550906	0.0421493523741168	nosig
hsa-miR-6880-5p	-0.517805908	0.0423998973159079	nosig
let-7c-3p	-0.608221478	0.0426302325930443	nosig
hsa-miR-548h-5p	-0.423298306	0.0427635697365418	nosig
hsa-miR-517a-3p	-0.559050825	0.0428020821420537	nosig
hsa-miR-4691-3p	-0.599648968	0.0428133385471429	nosig
hsa-miR-4672	-0.589737117	0.0431108111004582	nosig
hsa-miR-2053	-0.680479213	0.0431753088387497	nosig
hsa-miR-548y	-0.516447871	0.0434817352444259	nosig
hsa-miR-548e-3p	-0.581396403	0.0435852899875978	nosig
hsa-miR-3680-5p	-0.619858994	0.0440659811934629	nosig
hsa-miR-2681-5p	-0.578821233	0.0440867727694191	nosig
hsa-miR-4723-3p	-0.361237484	0.044157654511649	nosig
hsa-miR-545-5p	-0.68013533	0.0442056570662399	nosig
hsa-miR-4722-5p	-0.490619984	0.0442742577038314	nosig
hsa-miR-4709-3p	-0.568146504	0.0443257012124962	nosig
hsa-miR-645	-0.618822899	0.0443277136420925	nosig
hsa-miR-127-5p	-0.465743203	0.0444130383991764	nosig
hsa-miR-147b	-0.54122	0.0445087041055738	nosig
hsa-miR-2116-5p	-0.412393402	0.0445366776828637	nosig
hsa-miR-372-3p	-0.444849302	0.0448485024498708	nosig
hsa-miR-7852-3p	-0.646852681	0.0449955166358468	nosig
hsa-miR-409-3p	-0.656860958	0.0451121493079278	nosig
hsa-miR-6884-3p	-0.435132281	0.0451874690495891	nosig
hsa-miR-99b-3p	-0.511294523	0.0451913178376758	nosig
hsa-miR-598-3p	-0.545444735	0.0452551977423591	nosig
hsa-miR-34c-3p	-0.580367616	0.0454772090980276	nosig
hsa-miR-6775-3p	-0.308606195	0.0455963653609045	nosig
hsa-miR-1277-5p	-0.716864777	0.045720251889579	nosig
hsa-miR-125b-1-3p	-0.660533535	0.0458970359596526	nosig
hsa-miR-412-5p	-0.537391089	0.0459962285135672	nosig
hsa-miR-4297	-0.546162833	0.0464303962099484	nosig
hsa-miR-6866-3p	-0.558435796	0.0465250816046317	nosig
hsa-miR-3186-5p	-0.533438419	0.0466960384558763	nosig
hsa-miR-6503-5p	-0.514134623	0.0468182320678613	nosig
hsa-miR-4697-3p	0.461744843394302	0.0468242684123601	nosig
hsa-miR-6810-3p	-0.481709691	0.0468381575757869	nosig
hsa-miR-6788-3p	-0.661033886	0.0470946799653462	nosig
hsa-miR-5571-5p	-0.562441715	0.047197467130302	nosig
hsa-miR-6128	-0.639934978	0.0472889613267868	nosig
hsa-miR-3672	-0.669975681	0.0473049343953803	nosig
hsa-miR-320b	-0.616654782	0.0473543813454641	nosig
hsa-miR-767-5p	-0.557855153	0.0477457356123344	nosig
hsa-miR-4777-3p	-0.622528719	0.0478249434428054	nosig
hsa-miR-1270	-0.534043118	0.0480136979696121	nosig
hsa-miR-15a-3p	-0.520451855	0.0480640732641623	nosig
hsa-miR-6874-5p	-0.566163851	0.0485105968173226	nosig
hsa-miR-5588-5p	-0.577983455	0.0485216028591398	nosig
hsa-miR-3167	-0.607385641	0.0485279307360698	nosig
hsa-miR-129-2-3p	-0.424140604	0.0485455266528325	nosig
hsa-miR-3921	-0.577884739	0.048581133943608	nosig
hsa-miR-548ax	-0.435024831	0.0486601835350349	nosig
hsa-miR-27a-3p	0.793620388717144	0.0489095398785398	nosig
hsa-miR-634	-0.552572189	0.0489454469263594	nosig
hsa-miR-656-5p	-0.559007822	0.049166348632661	nosig
hsa-miR-5589-5p	-0.527753099	0.0491757116614967	nosig
hsa-miR-4786-3p	-0.508699596	0.0492588453989658	nosig
hsa-miR-142-5p	0.795125416831977	0.0492971346147573	nosig
hsa-miR-302a-5p	-0.574772547	0.0493707968589527	nosig
hsa-miR-7161-5p	-0.63398984	0.0495303331557821	nosig
hsa-miR-7112-3p	-0.515957241	0.0497756544631543	nosig
hsa-miR-4695-5p	-0.470192292	0.0501552183088124	nosig
hsa-miR-6811-3p	-0.433864429	0.0501696743716106	nosig
hsa-miR-3177-3p	-0.474332933	0.0503865882646591	nosig
hsa-miR-766-5p	-0.550376611	0.0506608428075381	nosig
hsa-miR-877-3p	-0.377073685	0.0506738782460783	nosig
hsa-miR-4725-5p	-0.419486608	0.0508401551006151	nosig
hsa-miR-376c-5p	-0.443769102	0.0510481540264638	nosig
hsa-miR-4671-5p	-0.635392512	0.0510672237063484	nosig
hsa-miR-4766-5p	-0.599361819	0.0511031752845902	nosig
hsa-miR-6762-3p	-0.467003251	0.0511704761305261	nosig
hsa-miR-548ay-3p	-0.420373133	0.0516222897638696	nosig
hsa-miR-6785-3p	-0.300104021	0.0516532845618534	nosig
hsa-miR-4420	-0.618862366	0.0518569099070399	nosig
hsa-miR-410-3p	-0.511743509	0.0519402253502723	nosig
hsa-miR-4481	0.453643514154054	0.0520050015305811	nosig
hsa-miR-26a-1-3p	-0.557881355	0.052016975948865	nosig
hsa-miR-4774-5p	-0.650650595	0.0521704700658231	nosig
hsa-miR-3189-3p	-0.594823135	0.0522457698849556	nosig
hsa-miR-301b	-0.593990894	0.0523819329559798	nosig
hsa-miR-6741-3p	-0.707368265	0.0524383326041123	nosig
let-7g-3p	-0.34018477	0.0525003380003927	nosig
hsa-miR-4423-5p	-0.534750978	0.0526163852955019	nosig
hsa-miR-363-5p	-0.515321162	0.0527475697016555	nosig
hsa-miR-495-5p	-0.591401961	0.0532345586367918	nosig
hsa-miR-4714-5p	-0.609955327	0.0532578739861862	nosig
hsa-miR-4269	-0.392816548	0.0532951717500375	nosig
hsa-miR-373-5p	-0.485527258	0.0537010015620899	nosig
hsa-miR-548b-3p	-0.475458775	0.0540350131389245	nosig
hsa-miR-1290	0.54059926508012	0.0540479549718692	nosig
hsa-miR-147a	-0.628049056	0.0541877298241934	nosig
hsa-miR-374b-3p	-0.424221648	0.0543867622409145	nosig
hsa-miR-222-5p	-0.467821746	0.0546687705969886	nosig
hsa-miR-3681-5p	-0.718255071	0.0547471368915158	nosig
hsa-miR-600	-0.581976038	0.0548274176639301	nosig
hsa-miR-30c-1-3p	-0.535222233	0.0548852853575253	nosig
hsa-miR-320a	-0.642836005	0.0551604487557006	nosig
hsa-miR-6130	-0.581415783	0.05542588928749	nosig
hsa-miR-577	-0.594672489	0.0554743403420473	nosig
hsa-miR-589-5p	-0.461624179	0.0557118830411643	nosig
hsa-miR-7150	0.451614197004472	0.0560328606158951	nosig
hsa-miR-6819-3p	-0.264692262	0.0562240082806314	nosig
hsa-miR-4424	-0.688713657	0.056230537333477	nosig
hsa-miR-5007-5p	-0.556108392	0.0563429970440111	nosig
hsa-miR-6842-3p	-0.58377747	0.0563555605300611	nosig
hsa-miR-6837-5p	-0.490681922	0.0566778304872661	nosig
hsa-miR-6499-3p	-0.632126196	0.0571989364849028	nosig
hsa-miR-3649	-0.564935942	0.0572078983299181	nosig
hsa-miR-6728-3p	-0.446049803	0.0572237497492219	nosig
hsa-miR-4699-3p	-0.465676024	0.0573384906762827	nosig
hsa-miR-4730	-0.453114172	0.0574380830009044	nosig
hsa-miR-301a-5p	-0.551195618	0.0574388776038359	nosig
hsa-miR-601	-0.545926585	0.0574961837986308	nosig
hsa-miR-922	-0.554310147	0.0575561232510654	nosig
hsa-miR-198	-0.539523503	0.0576342955778583	nosig
hsa-miR-4762-5p	-0.547511895	0.0576935072898026	nosig
hsa-miR-516a-5p	-0.531607582	0.0581908345744671	nosig
hsa-miR-6748-3p	-0.349877948	0.0582103960297342	nosig
hsa-miR-6825-5p	-0.485275053	0.05855118179145	nosig
hsa-miR-6124	0.455294152063789	0.0586216065340036	nosig
hsa-miR-6852-3p	0.765185050667982	0.0590987796240571	nosig
hsa-miR-3136-5p	-0.576057985	0.0592180512680596	nosig
hsa-miR-4491	-0.663834033	0.0592819554299165	nosig
hsa-miR-7-2-3p	-0.572363615	0.0596721140533715	nosig
hsa-miR-4682	-0.520480947	0.05972722846445	nosig
hsa-miR-6845-5p	-0.398423614	0.0598415473784195	nosig
hsa-miR-376b-3p	-0.605466642	0.0601094153001718	nosig
hsa-miR-4538	-0.525460608	0.0605709111654495	nosig
hsa-miR-3605-3p	-0.448692314	0.0606734305562442	nosig
hsa-miR-7151-3p	-0.505188625	0.0608693645223434	nosig
hsa-miR-513b-5p	-0.562516546	0.0608776592133137	nosig
hsa-miR-4640-3p	-0.418040298	0.0611387348531328	nosig
hsa-miR-3133	-0.617262993	0.0612987478952199	nosig
hsa-miR-503-3p	-0.568238019	0.0613251056696546	nosig
hsa-miR-4279	-0.440131015	0.0613808019326365	nosig
hsa-miR-4771	-0.584042393	0.0615723436855402	nosig
let-7d-3p	-0.59785786	0.0616486569184079	nosig
hsa-miR-6878-3p	-0.45356844	0.0617448151853111	nosig
hsa-miR-621	-0.456561489	0.0620784477770284	nosig
hsa-miR-7157-5p	-0.570742147	0.0622791407314875	nosig
hsa-miR-509-3-5p	-0.631990546	0.0624790956196156	nosig
hsa-miR-10b-3p	-0.570538336	0.0626339722146197	nosig
hsa-miR-4419a	0.359431173716304	0.0626831548301299	nosig
hsa-miR-520c-3p	-0.470652971	0.0628060582868009	nosig
hsa-miR-4657	-0.606600302	0.0628556258007681	nosig
hsa-miR-1227-3p	0.37121017742515	0.0630799130031781	nosig
hsa-miR-4732-5p	-0.460412056	0.0631959557126791	nosig
hsa-miR-4789-5p	-0.543300325	0.063238233271078	nosig
hsa-miR-604	-0.524580952	0.0633037532667642	nosig
hsa-miR-890	-0.561603973	0.0635047258640344	nosig
hsa-miR-329-3p	-0.560059079	0.0636893149499941	nosig
hsa-miR-501-3p	-0.481330583	0.0638690235625569	nosig
hsa-miR-4330	-0.449871668	0.0640858686198972	nosig
hsa-miR-4670-5p	-0.566079942	0.0642358912613578	nosig
hsa-miR-6782-3p	-0.540504378	0.0643331419821796	nosig
hsa-miR-888-5p	-0.558128861	0.0644154269819534	nosig
hsa-miR-892b	-0.520779059	0.0645188347270401	nosig
hsa-miR-6774-3p	-0.466490222	0.0648459795510499	nosig
hsa-miR-205-3p	-0.535724779	0.0650153642065669	nosig
hsa-miR-4688	-0.437260684	0.0652945860428975	nosig
hsa-miR-5696	-0.593575623	0.0653012531144549	nosig
hsa-miR-221-5p	-0.507101002	0.0653565755832154	nosig
hsa-miR-4694-5p	-0.611527345	0.0654175658570007	nosig
hsa-miR-6789-5p	0.475599357713177	0.0654697676473015	nosig
hsa-miR-3144-3p	-0.399645248	0.0656633638675436	nosig
hsa-miR-4678	-0.614115915	0.0657111988440299	nosig
hsa-miR-4655-3p	-0.300896476	0.0658692652062465	nosig
hsa-miR-3176	-0.494699509	0.066323820331769	nosig
hsa-miR-3662	-0.609443434	0.0664679876223216	nosig
hsa-miR-6737-3p	-0.43491326	0.0665094969657488	nosig
hsa-miR-1323	-0.517268428	0.0674384188982385	nosig
hsa-miR-1307-3p	-0.457970286	0.0677624560181913	nosig
hsa-miR-1271-5p	-0.477265035	0.0678585905774289	nosig
hsa-miR-3944-5p	-0.448761498	0.0680322997277754	nosig
hsa-miR-432-3p	-0.411839138	0.0681918938067863	nosig
hsa-miR-6813-3p	-0.269704528	0.0683179517533043	nosig
hsa-miR-26b-3p	-0.545694052	0.0691745633232257	nosig
hsa-miR-580-3p	-0.483742334	0.06957132308648	nosig
hsa-miR-616-3p	-0.446857719	0.0697594590715979	nosig
hsa-miR-331-5p	-0.470303208	0.0703429660114924	nosig
hsa-miR-365a-5p	-0.500920599	0.070513426714001	nosig
hsa-miR-5689	-0.553601659	0.0707431574075986	nosig
hsa-miR-6801-5p	-0.486407291	0.0708104753170306	nosig
hsa-miR-3619-3p	-0.418795398	0.0709044004766805	nosig
hsa-miR-6883-3p	0.466826891010568	0.0711900753868058	nosig
hsa-miR-4794	-0.512915286	0.0712775812581808	nosig
hsa-miR-7157-3p	-0.548304739	0.0712828419360428	nosig
hsa-miR-188-5p	-0.424661772	0.0713162384065591	nosig
hsa-miR-1250-3p	-0.478793348	0.0719360378632471	nosig
hsa-miR-6716-5p	0.364198680968679	0.0720141632501759	nosig
hsa-miR-192-3p	-0.435523956	0.0723980825655506	nosig
hsa-miR-5000-5p	-0.542397868	0.0727429145175875	nosig
hsa-miR-3667-5p	-0.364557095	0.0727783792394734	nosig
hsa-miR-6760-5p	-0.454695448	0.0728835532822521	nosig
hsa-miR-96-3p	-0.588297267	0.0729281448838936	nosig
hsa-miR-3124-3p	-0.385144363	0.0732514481047072	nosig
hsa-miR-378i	-0.440213829	0.0734540235245875	nosig
hsa-miR-4477a	-0.614409134	0.073829215563654	nosig
hsa-miR-7160-3p	-0.45802745	0.0743386757846273	nosig
hsa-miR-887-5p	-0.550240746	0.0743766997081242	nosig
hsa-miR-6771-5p	-0.454760294	0.074557476036634	nosig
hsa-miR-6778-3p	-0.430342322	0.0748242622127591	nosig
hsa-miR-3202	-0.47119184	0.0749925707090733	nosig
hsa-miR-2467-3p	-0.411222038	0.0753631872410385	nosig
hsa-miR-425-3p	-0.537061499	0.0762682037149744	nosig
hsa-miR-346	-0.410839999	0.0762918574035803	nosig
hsa-miR-211-3p	-0.427050483	0.0767539074020852	nosig
hsa-miR-4495	-0.549467606	0.0768146513741931	nosig
hsa-miR-671-3p	-0.385741422	0.0768538452517093	nosig
hsa-miR-103a-2-5p	-0.567364756	0.0769835486400014	nosig
hsa-miR-6772-5p	-0.407077136	0.0774215851595683	nosig
hsa-miR-324-3p	0.431206251204738	0.0779850181898664	nosig
hsa-miR-5090	-0.52494643	0.0781762982403077	nosig
hsa-miR-1236-3p	-0.446450921	0.0782616116263768	nosig
hsa-miR-200a-5p	-0.40143252	0.0782632544703202	nosig
hsa-miR-378e	-0.395032163	0.0785823736690979	nosig
hsa-miR-181d-5p	-0.537169552	0.0797290531282919	nosig
hsa-miR-4486	0.344385241072765	0.0798600464954536	nosig
hsa-miR-4326	0.481679991701626	0.0800142098318824	nosig
hsa-miR-3942-5p	-0.61680988	0.0803524963457054	nosig
hsa-miR-548ae	-0.317633435	0.0804952361261528	nosig
hsa-miR-5196-3p	-0.3234478	0.0805247722503614	nosig
hsa-miR-1226-3p	-0.456257294	0.0805291282035169	nosig
hsa-miR-2682-5p	-0.532460353	0.0805398980983867	nosig
hsa-miR-671-5p	-0.855636999	0.0808722026933857	nosig
hsa-miR-320d	-0.446298297	0.0811763600820598	nosig
hsa-miR-185-3p	-0.530516883	0.081394127222144	nosig
hsa-miR-506-3p	-0.464136583	0.0814900509803989	nosig
hsa-miR-938	-0.512852617	0.0816714684508437	nosig
hsa-miR-576-3p	-0.473944566	0.0817081613181678	nosig
hsa-miR-2682-3p	-0.448271345	0.082086208325344	nosig
hsa-miR-519b-3p	-0.558670503	0.0820887962153035	nosig
hsa-miR-3655	-0.492120426	0.0821888134525634	nosig
hsa-miR-628-5p	-0.516263396	0.0825069933347575	nosig
hsa-miR-4507	0.406515940863976	0.0828293644749453	nosig
hsa-miR-130b-3p	-0.593638726	0.0834322402647954	nosig
hsa-miR-181b-3p	-0.505894408	0.0834948817324499	nosig
hsa-miR-8081	-0.540487571	0.0835660513336044	nosig
hsa-miR-208a-5p	-0.478828672	0.0836216118545701	nosig
let-7f-2-3p	-0.532819125	0.084200691045455	nosig
hsa-miR-512-3p	-0.521032991	0.0844198131761363	nosig
hsa-miR-4261	-0.42876464	0.0846614361504739	nosig
hsa-miR-6889-5p	-0.411344168	0.0852254558404113	nosig
hsa-miR-1269a	-0.508988705	0.0853301547299949	nosig
hsa-miR-4251	0.449772648153038	0.0854193738382431	nosig
hsa-miR-8058	-0.536791661	0.0857856493162796	nosig
hsa-miR-4312	-0.401689011	0.0866898393705955	nosig
let-7a-2-3p	-0.410038347	0.087055030138679	nosig
hsa-miR-4478	0.361146535602853	0.0871497159091171	nosig
hsa-miR-4646-5p	-0.393065805	0.0871767799574719	nosig
hsa-miR-5008-5p	-0.727295179	0.0871939333880791	nosig
hsa-miR-4513	-0.500204217	0.0874814124483441	nosig
hsa-miR-6078	-0.469255835	0.0876862638829893	nosig
hsa-miR-875-3p	-0.512065761	0.0880787579205572	nosig
hsa-miR-6747-3p	-0.371282744	0.0882447698823569	nosig
hsa-miR-27b-5p	-0.48292025	0.0884871428131875	nosig
hsa-miR-4421	-0.540753557	0.0889182592628706	nosig
hsa-miR-429	-0.475131156	0.0890098571754148	nosig
hsa-miR-6755-5p	-0.53432609	0.0891734470096945	nosig
hsa-miR-6780a-5p	-0.451090612	0.0892228552287378	nosig
hsa-miR-3612	-0.521677125	0.0893962006571451	nosig
hsa-miR-511-3p	-0.541017182	0.0895381042587201	nosig
hsa-miR-1296-3p	-0.371869102	0.0900989871114471	nosig
hsa-miR-323a-3p	-0.420308234	0.090279685017327	nosig
hsa-miR-504-5p	-0.419393289	0.090819747796673	nosig
hsa-miR-5004-3p	-0.483082784	0.0912140655137534	nosig
hsa-miR-5582-5p	-0.384692171	0.091483729054878	nosig
hsa-miR-656-3p	-0.552432686	0.0918939108163098	nosig
hsa-miR-3127-5p	-0.507681258	0.091941744193044	nosig
hsa-miR-6769a-5p	-0.289450461	0.0919524059144244	nosig
hsa-miR-513a-3p	0.445938858941681	0.0920113150655837	nosig
hsa-miR-6883-5p	-0.44126075	0.0925667898924036	nosig
hsa-miR-4636	-0.525943138	0.0929345425426267	nosig
hsa-miR-100-3p	-0.58397474	0.093053309121603	nosig
hsa-miR-410-5p	-0.512457457	0.0931868904563928	nosig
hsa-miR-4446-5p	-0.365747254	0.0939446418270465	nosig
hsa-miR-2278	-0.496732832	0.0940363602432797	nosig
hsa-miR-6080	-0.890422136	0.0942582627249255	nosig
hsa-miR-3929	-0.523743733	0.0943094570538402	nosig
hsa-miR-676-5p	-0.487396347	0.0944199505074615	nosig
hsa-miR-19b-2-5p	-0.412852523	0.0944294615000891	nosig
hsa-miR-550a-5p	-0.389432413	0.0946256665441708	nosig
hsa-miR-4467	-0.39951765	0.094630711429914	nosig
hsa-miR-6769a-3p	-0.328890178	0.094816379989576	nosig
hsa-miR-6861-3p	0.450021179600558	0.095055841232948	nosig
hsa-miR-502-3p	-0.453040878	0.095075179025572	nosig
hsa-miR-200b-5p	-0.538195024	0.0951162249935819	nosig
hsa-miR-4768-5p	-0.483988922	0.0953434461750714	nosig
hsa-miR-6805-5p	-0.468844528	0.0961987291152144	nosig
hsa-miR-6779-5p	-0.386320059	0.0963868908791141	nosig
hsa-miR-302d-5p	-0.499543256	0.0968594041374109	nosig
hsa-miR-2909	-0.506796189	0.0971766967355319	nosig
hsa-miR-4732-3p	-0.408408557	0.0971845141322583	nosig
hsa-miR-4793-3p	-0.466788826	0.097572801033012	nosig
hsa-miR-548x-3p	0.463238001872952	0.0975740911732946	nosig
hsa-miR-502-5p	-0.289512499	0.0976312743891147	nosig
hsa-miR-8060	-0.520842826	0.0977309182201708	nosig
hsa-miR-4430	0.39394949821863	0.0984019002546468	nosig
hsa-miR-8089	0.378999162379521	0.098480735379745	nosig
hsa-miR-3660	-0.509639594	0.0988369446429352	nosig
hsa-miR-3671	-0.565292817	0.0989024096044118	nosig
hsa-miR-7843-3p	-0.472296762	0.0992358877624323	nosig
hsa-miR-4765	-0.502052592	0.0992901269998823	nosig
hsa-miR-4709-5p	-0.463954954	0.0993996448224357	nosig
hsa-miR-143-3p	0.496831930469474	0.0998886308141133	nosig
hsa-miR-6857-3p	-0.437396528	0.100142593475522	nosig
hsa-miR-195-3p	-0.37979111	0.100263290623119	nosig
hsa-miR-4329	-0.336860741	0.100617726369257	nosig
hsa-miR-4686	-0.513033877	0.100650130565347	nosig
hsa-miR-548as-3p	-0.450887724	0.100887767186365	nosig
hsa-miR-3148	-0.484934536	0.101280167241619	nosig
hsa-miR-3650	-0.536392785	0.101809429895459	nosig
let-7a-3p	-0.454061663	0.102470399854153	nosig
hsa-miR-4790-3p	-0.395147068	0.102481268394409	nosig
hsa-miR-337-5p	-0.508322091	0.103243632251452	nosig
hsa-miR-6765-5p	0.349665800111947	0.103474719236865	nosig
hsa-miR-3157-3p	-0.381913169	0.104016450032365	nosig
hsa-miR-19b-1-5p	-0.360950967	0.104025540818712	nosig
hsa-miR-126-5p	0.546755544838261	0.104334226531495	nosig
hsa-miR-3928-3p	-0.368427831	0.104685644028849	nosig
hsa-miR-4462	-0.492952479	0.104853296405179	nosig
hsa-miR-34b-3p	-0.43555795	0.105322109712031	nosig
hsa-miR-500b-3p	0.313457781228794	0.105468149197075	nosig
hsa-miR-6775-5p	0.315945435263794	0.10570589314731	nosig
hsa-miR-5700	-0.515117377	0.107150662262434	nosig
hsa-miR-487b-3p	-0.497390467	0.107475428613931	nosig
hsa-miR-920	-0.381959111	0.10790331868013	nosig
hsa-miR-6847-5p	-0.495397364	0.107911759973049	nosig
hsa-miR-6807-3p	-0.473739582	0.108182154659699	nosig
hsa-miR-491-5p	-0.457710353	0.108188982774525	nosig
hsa-miR-6825-3p	-0.436013099	0.109088198633437	nosig
hsa-miR-6754-3p	-0.410077001	0.10975443817138	nosig
hsa-miR-5188	-0.460472772	0.10979166717008	nosig
hsa-miR-3691-3p	-0.414980837	0.109838027889874	nosig
hsa-miR-1287-5p	0.383467035392149	0.11038708285847	nosig
hsa-miR-6817-3p	-0.393736396	0.110636940001192	nosig
hsa-miR-6791-3p	-0.539805374	0.110806763082542	nosig
hsa-miR-6134	-0.482895713	0.111122138721091	nosig
hsa-miR-548s	-0.349938236	0.111270732354215	nosig
hsa-miR-26a-5p	0.703027743080225	0.111355802335188	nosig
hsa-miR-5004-5p	-0.460599734	0.111948048917502	nosig
hsa-miR-101-3p	0.578047146446867	0.112221775654209	nosig
hsa-miR-1185-2-3p	-0.484014484	0.113101983417229	nosig
hsa-miR-6133	-0.351883377	0.113178087613554	nosig
hsa-miR-421	-0.427003963	0.113379372304413	nosig
hsa-miR-4772-5p	-0.416895615	0.113483157702894	nosig
hsa-miR-106b-3p	-0.520959238	0.113618081664534	nosig
hsa-miR-4490	-0.459547863	0.113778681773589	nosig
hsa-miR-369-3p	-0.512930892	0.114451844279937	nosig
hsa-miR-320e	0.390756822146045	0.115065626471474	nosig
hsa-miR-5587-3p	-0.274539835	0.115132104639717	nosig
hsa-miR-23b-5p	-0.379289457	0.115251104436621	nosig
hsa-miR-4427	-0.517004327	0.115496853280109	nosig
hsa-miR-6771-3p	-0.252798174	0.116277760672363	nosig
hsa-miR-2681-3p	-0.445512404	0.11688291985338	nosig
hsa-miR-5584-3p	0.370114796351602	0.117249496626153	nosig
hsa-miR-183-3p	-0.410966745	0.117764823514979	nosig
hsa-miR-4632-5p	-0.576404715	0.118111329409733	nosig
hsa-miR-504-3p	-0.329184784	0.118189387040257	nosig
hsa-miR-664a-3p	0.487112465432435	0.118463100975651	nosig
hsa-miR-4761-3p	-0.390552031	0.119130465323145	nosig
hsa-miR-212-5p	-0.468590993	0.119600311264493	nosig
hsa-miR-942-3p	-0.502947263	0.120131097720591	nosig
hsa-miR-885-5p	-0.402738143	0.120183207902708	nosig
hsa-miR-124-5p	-0.406749831	0.120634795443469	nosig
hsa-miR-6862-5p	-0.375761741	0.120916681794754	nosig
hsa-miR-4673	-0.508445427	0.121054779674775	nosig
hsa-miR-379-3p	-0.47435853	0.121934656576833	nosig
hsa-miR-641	-0.461507786	0.123410319937368	nosig
hsa-miR-216a-3p	-0.423168117	0.123795348622979	nosig
hsa-miR-551a	-0.359418886	0.124198288700075	nosig
hsa-miR-6890-5p	-0.393999862	0.124532379666619	nosig
hsa-miR-181a-3p	-0.410043426	0.124575037948617	nosig
hsa-miR-4758-5p	-0.366238405	0.124676324028953	nosig
hsa-miR-510-3p	-0.402203881	0.124816278359605	nosig
hsa-miR-7978	-0.352623053	0.125074972259321	nosig
hsa-miR-1283	-0.457526107	0.125199384074792	nosig
hsa-miR-379-5p	-0.430409586	0.125354807361283	nosig
hsa-miR-4671-3p	-0.44337092	0.125668585962792	nosig
hsa-miR-6881-5p	-0.369950223	0.126607459827138	nosig
hsa-miR-219a-2-3p	-0.48057202	0.127031352522253	nosig
hsa-miR-9-3p	-0.453659341	0.127349188776666	nosig
hsa-miR-556-3p	-0.333486191	0.128467522299658	nosig
hsa-miR-556-5p	-0.362244549	0.129403559723064	nosig
hsa-miR-4254	-0.390631102	0.129998276929881	nosig
hsa-miR-6739-5p	-0.464383803	0.131073329174124	nosig
hsa-miR-6862-3p	0.308483564399459	0.131155649105679	nosig
hsa-miR-4774-3p	-0.435911437	0.131179324935639	nosig
hsa-miR-576-5p	-0.395529253	0.1314156382646	nosig
hsa-miR-770-5p	-0.409163114	0.131764653850741	nosig
hsa-miR-769-3p	-0.381338499	0.131797817207172	nosig
hsa-miR-6834-5p	-0.422739926	0.132409013138728	nosig
hsa-miR-8062	-0.464890313	0.132668336799519	nosig
hsa-miR-6797-3p	-0.354235285	0.134499368482937	nosig
hsa-miR-4527	-0.453611076	0.134574437811647	nosig
hsa-miR-4440	-0.397534502	0.135219767892734	nosig
hsa-miR-3188	-0.450406292	0.135685801059493	nosig
hsa-miR-181a-5p	-0.521484359	0.136035000993852	nosig
hsa-miR-376a-2-5p	-0.351382807	0.136195263514092	nosig
hsa-miR-4696	-0.452088096	0.136201901071063	nosig
hsa-miR-6740-3p	-0.380793577	0.136504775284661	nosig
hsa-miR-891b	-0.446450791	0.136727924103778	nosig
hsa-miR-5586-5p	-0.460623493	0.136826251469187	nosig
hsa-miR-25-5p	-0.342825776	0.137050492793814	nosig
hsa-miR-5088-3p	-0.290416293	0.137386321034459	nosig
hsa-miR-520f-3p	-0.40432949	0.137855114051243	nosig
hsa-miR-521	-0.373787574	0.138577878245718	nosig
hsa-miR-4437	-0.410710344	0.138748263044916	nosig
hsa-miR-3939	-0.37930579	0.139040555035718	nosig
hsa-miR-6501-3p	-0.4122245	0.139222185690788	nosig
hsa-miR-1207-3p	0.346081810357254	0.139436581838533	nosig
hsa-miR-7-1-3p	-0.393593659	0.139653919123491	nosig
hsa-miR-30a-3p	-0.347792142	0.139962230052177	nosig
hsa-miR-6892-5p	-0.408676274	0.140371224193775	nosig
hsa-miR-6837-3p	-0.456543967	0.140777465205768	nosig
hsa-miR-6780b-3p	-0.353396203	0.140940755135999	nosig
hsa-miR-4480	-0.442103016	0.141671759517211	nosig
hsa-miR-93-3p	-0.454800859	0.14216977993565	nosig
hsa-miR-337-3p	-0.37943843	0.143036157329004	nosig
hsa-miR-1238-5p	-0.447247657	0.143413060860913	nosig
hsa-miR-184	-0.426017981	0.143508567828136	nosig
hsa-miR-3934-3p	-0.432702613	0.143641337460506	nosig
hsa-miR-623	-0.437074185	0.143767075561192	nosig
hsa-miR-300	-0.435213544	0.143877615622933	nosig
hsa-miR-6885-3p	-0.276505003	0.144723239555921	nosig
hsa-miR-1915-3p	0.333860224206697	0.145849624132876	nosig
hsa-miR-1269b	-0.411080849	0.146001554484821	nosig
hsa-miR-6807-5p	-0.33935356	0.146188305137549	nosig
hsa-miR-548t-5p	-0.440554727	0.146407894480248	nosig
hsa-miR-6756-5p	-0.371881575	0.146498521967213	nosig
hsa-miR-5196-5p	-0.367983443	0.147098978644802	nosig
hsa-miR-4660	-0.406489835	0.147514328897042	nosig
hsa-miR-8069	-0.386211307	0.147866504595144	nosig
hsa-miR-542-5p	-0.364560549	0.147887103640382	nosig
hsa-miR-3606-3p	-0.469546116	0.148048500310164	nosig
hsa-miR-1307-5p	-0.423938235	0.148178995888761	nosig
hsa-miR-655-3p	-0.444424097	0.148509122175676	nosig
hsa-miR-3682-5p	-0.516603955	0.148860334922335	nosig
hsa-miR-223-5p	-0.407007069	0.149022125017952	nosig
hsa-miR-1257	-0.468916548	0.149964365680134	nosig
hsa-miR-1225-3p	0.34214568513431	0.150045079566284	nosig
hsa-miR-4743-3p	0.377631161775223	0.1502316870704	nosig
hsa-miR-6082	-0.464039546	0.150520294627516	nosig
hsa-miR-1306-5p	-0.354621173	0.150835066843692	nosig
hsa-miR-6882-5p	-0.464553172	0.151295429064359	nosig
hsa-miR-8061	-0.483951013	0.151895920318412	nosig
hsa-miR-1305	0.406564944224039	0.151986308724582	nosig
hsa-miR-95-5p	-0.401843179	0.152075883341397	nosig
hsa-miR-6876-3p	-0.460512467	0.152181396306475	nosig
hsa-miR-892a	-0.381712798	0.152741257434332	nosig
hsa-miR-155-5p	0.433380175242807	0.152868754316946	nosig
hsa-miR-519e-5p	-0.348985595	0.153112031921176	nosig
hsa-miR-18a-3p	-0.356464466	0.153207489017509	nosig
hsa-miR-361-3p	-0.418046841	0.153991625548484	nosig
hsa-miR-4257	0.275074566810297	0.154018291480456	nosig
hsa-miR-6726-5p	-0.30692326	0.154201592408163	nosig
hsa-miR-4310	-0.379262025	0.155441113268346	nosig
hsa-miR-375	0.424366458978022	0.155450214539163	nosig
hsa-miR-5697	-0.458036388	0.155526956068133	nosig
hsa-miR-5703	0.310185905281725	0.155819393402689	nosig
hsa-miR-6718-5p	-0.389869761	0.155881496422101	nosig
hsa-miR-5003-3p	-0.446111841	0.155923123044149	nosig
hsa-miR-548ak	-0.273132694	0.156225298781061	nosig
hsa-miR-4747-5p	-0.424028564	0.156356414073147	nosig
hsa-miR-380-5p	-0.436550907	0.156982994541842	nosig
hsa-miR-6888-3p	-0.431371045	0.157412597454034	nosig
hsa-miR-6863	-0.443549303	0.158010845570528	nosig
hsa-miR-122-5p	-0.556001429	0.158241195961682	nosig
hsa-miR-376a-5p	-0.378405009	0.158376004468629	nosig
hsa-miR-130b-5p	-0.469808223	0.158437004019366	nosig
hsa-miR-7107-3p	-0.388903369	0.159228010484435	nosig
hsa-miR-6511a-5p	-0.319731027	0.159394781926612	nosig
hsa-miR-3170	-0.381060985	0.159439509784754	nosig
hsa-miR-1261	-0.450278415	0.159728055321176	nosig
hsa-miR-1185-5p	-0.373096442	0.160166330587535	nosig
hsa-miR-4701-3p	0.359282254516978	0.160660810214857	nosig
hsa-miR-4463	0.332399941971451	0.16111011239444	nosig
hsa-miR-370-3p	-0.407048127	0.163288248600235	nosig
hsa-miR-4505	0.272010802620706	0.16413117238938	nosig
hsa-miR-525-5p	-0.34128268	0.164787406411418	nosig
hsa-miR-4803	-0.459021881	0.164924355432327	nosig
hsa-miR-5001-3p	0.311126631293958	0.164976028703841	nosig
hsa-miR-4721	0.344005060830918	0.165109584841365	nosig
hsa-miR-3606-5p	-0.417587305	0.165233455212979	nosig
hsa-miR-4517	-0.50927356	0.165553903454833	nosig
hsa-miR-3675-3p	-0.447192159	0.165559705073678	nosig
hsa-miR-520a-5p	-0.437223791	0.166090128372129	nosig
hsa-miR-548k	-0.367793716	0.166508948247266	nosig
hsa-miR-200a-3p	-0.326755408	0.166695788777721	nosig
hsa-miR-934	-0.410060351	0.167088699534316	nosig
hsa-miR-4684-3p	-0.315075746	0.167241015508023	nosig
hsa-miR-154-5p	-0.394309374	0.167258533573984	nosig
hsa-miR-4465	-0.429168248	0.167290652420818	nosig
hsa-miR-4658	-0.422677525	0.167402927072427	nosig
hsa-miR-889-5p	-0.453836506	0.167422248813263	nosig
hsa-miR-3138	0.418446816994877	0.16777009333904	nosig
hsa-miR-6780b-5p	-0.446755607	0.16833306685607	nosig
hsa-miR-323a-5p	-0.360643199	0.168988719129061	nosig
hsa-miR-141-3p	-0.325514869	0.169300193583972	nosig
hsa-miR-4311	-0.412249158	0.170336262139977	nosig
hsa-miR-664a-5p	-0.338944548	0.170728402195344	nosig
hsa-miR-4471	-0.432669749	0.170986249660834	nosig
hsa-miR-3122	-0.427678126	0.171071002254334	nosig
hsa-miR-1236-5p	-0.352061726	0.17112006943595	nosig
hsa-miR-214-5p	-0.358910358	0.172102174751175	nosig
hsa-miR-3976	-0.452887079	0.17301793298283	nosig
hsa-miR-6790-5p	-0.466028551	0.173088122042867	nosig
hsa-miR-4455	-0.436114074	0.173094562905958	nosig
hsa-miR-5187-5p	-0.299417222	0.173736109170203	nosig
hsa-miR-6731-5p	-0.359621367	0.174876418086886	nosig
hsa-miR-766-3p	-0.387163655	0.175018724450173	nosig
hsa-miR-3691-5p	-0.432498064	0.175702281737594	nosig
hsa-miR-640	0.283738912492045	0.176047169063766	nosig
hsa-miR-449c-3p	-0.377462991	0.176069831191749	nosig
hsa-miR-6719-3p	-0.366913715	0.176811324771857	nosig
hsa-miR-548w	-0.335194209	0.177092561876004	nosig
hsa-miR-6758-3p	0.386457824593282	0.177486352138525	nosig
hsa-miR-3689b-3p	-0.384398079	0.178697325943639	nosig
hsa-miR-299-3p	-0.303945688	0.178915450714666	nosig
hsa-miR-377-3p	-0.372500868	0.178983453224832	nosig
hsa-miR-433-5p	-0.421878869	0.179047260101229	nosig
hsa-miR-7114-3p	0.286886087816445	0.179148795718769	nosig
hsa-miR-6831-3p	-0.406238707	0.179790274067335	nosig
hsa-miR-7856-5p	0.387762206653179	0.179807470061747	nosig
hsa-miR-3155a	-0.273464333	0.180097747375681	nosig
hsa-miR-32-5p	0.401097366823168	0.180545750863501	nosig
hsa-miR-98-3p	-0.346136147	0.180931345025281	nosig
hsa-miR-488-5p	-0.497617749	0.182314050120135	nosig
hsa-miR-4504	-0.436181783	0.182371989073026	nosig
hsa-miR-548ao-5p	-0.423890985	0.182432986125783	nosig
hsa-miR-662	-0.449530398	0.182789000766775	nosig
hsa-miR-514b-5p	-0.411832295	0.183918945191047	nosig
hsa-miR-2467-5p	-0.379963961	0.183941188063105	nosig
hsa-miR-660-5p	-0.413633344	0.183945153305848	nosig
hsa-miR-4325	0.352262561715334	0.185591548347907	nosig
hsa-miR-3916	-0.410849232	0.18580735621371	nosig
hsa-miR-3692-5p	0.402049381311088	0.186676205891005	nosig
hsa-miR-32-3p	-0.488391621	0.186797806987382	nosig
hsa-miR-6841-5p	-0.363252827	0.187474342970907	nosig
hsa-miR-4800-3p	-0.242842827	0.187494253934159	nosig
hsa-miR-30c-5p	0.447170773322838	0.187747564241924	nosig
hsa-miR-7114-5p	-0.281189875	0.188693789192895	nosig
hsa-miR-6747-5p	-0.313317265	0.188990192191182	nosig
hsa-miR-10b-5p	-0.347655667	0.189674443131171	nosig
hsa-miR-522-3p	-0.407990846	0.18987020601995	nosig
hsa-miR-4639-5p	-0.399352706	0.19004027224723	nosig
hsa-miR-3158-5p	-0.292278792	0.190081217245568	nosig
hsa-miR-4317	-0.390764363	0.190129292710966	nosig
hsa-miR-130a-3p	-0.527490986	0.190598146409102	nosig
hsa-miR-6797-5p	0.284731763240134	0.190632544338486	nosig
hsa-miR-506-5p	-0.416410355	0.190859931067725	nosig
hsa-miR-4743-5p	-0.302901288	0.192050152780672	nosig
hsa-miR-4655-5p	-0.304167102	0.1926223607199	nosig
hsa-miR-6766-5p	-0.399127898	0.193370220581539	nosig
hsa-miR-8085	-0.306570696	0.193674555367596	nosig
hsa-miR-1237-5p	-0.280370595	0.194243419714244	nosig
hsa-miR-615-3p	-0.381438157	0.194956535018761	nosig
hsa-miR-532-5p	-0.381667507	0.195312532545967	nosig
hsa-miR-4460	-0.446670894	0.19551138593654	nosig
hsa-miR-3140-5p	-0.262768588	0.195752686761184	nosig
hsa-miR-210-3p	-0.353352762	0.196499926046361	nosig
hsa-miR-624-5p	-0.323798916	0.197315284716181	nosig
hsa-miR-3978	-0.340626197	0.197477817917065	nosig
hsa-miR-23c	-0.286973859	0.197675553379146	nosig
hsa-miR-6889-3p	0.31078904140109	0.197767865330688	nosig
hsa-miR-7850-5p	-0.402250635	0.198192889599704	nosig
hsa-miR-3149	0.388470650779096	0.198211905813123	nosig
hsa-miR-4667-3p	-0.226693642	0.19822092167613	nosig
hsa-miR-190a-5p	-0.333672037	0.198247891766407	nosig
hsa-miR-6729-3p	0.200628027277009	0.199445005566903	nosig
hsa-miR-27b-3p	0.456890517254974	0.199710454982361	nosig
hsa-miR-1291	0.297033180993497	0.199763070584895	nosig
hsa-miR-4764-5p	-0.354901173	0.200181573117651	nosig
hsa-miR-1273g-5p	-0.353273625	0.200251746559058	nosig
hsa-miR-6867-3p	-0.288715913	0.200688756629267	nosig
hsa-miR-4795-5p	-0.246760049	0.201264088370796	nosig
hsa-miR-202-5p	-0.354421206	0.201577315316914	nosig
hsa-miR-590-5p	-0.460797272	0.201824442659072	nosig
hsa-miR-5193	-0.255563676	0.201911325208946	nosig
hsa-miR-127-3p	-0.460876773	0.201925078970709	nosig
hsa-miR-4531	0.353873183048086	0.202045372026431	nosig
hsa-miR-4788	-0.356747856	0.202132731383871	nosig
hsa-miR-708-5p	-0.33597867	0.202453616845698	nosig
hsa-miR-676-3p	-0.358937523	0.202502434467076	nosig
hsa-miR-495-3p	-0.428521199	0.202570112369142	nosig
hsa-miR-555	-0.319268527	0.203814292729949	nosig
hsa-miR-3126-5p	-0.320182664	0.204671271226338	nosig
hsa-miR-6766-3p	-0.267357481	0.204701593175754	nosig
hsa-miR-124-3p	0.410719006497404	0.204847938593157	nosig
hsa-miR-1282	-0.378399168	0.204866913015504	nosig
hsa-miR-6783-5p	-0.343213496	0.205779452880773	nosig
hsa-miR-6814-5p	-0.300522401	0.206272295950912	nosig
hsa-miR-376b-5p	-0.314315028	0.207193588518774	nosig
hsa-miR-371b-5p	-0.305849559	0.207411970978225	nosig
hsa-miR-4645-3p	-0.395757592	0.207527251697368	nosig
hsa-miR-330-5p	-0.319042263	0.208262285439251	nosig
hsa-miR-204-3p	-0.235765811	0.20867485350155	nosig
hsa-miR-4267	-0.325815003	0.209117089897063	nosig
hsa-miR-6823-5p	-0.379792407	0.20942030131212	nosig
hsa-miR-1225-5p	-0.335061015	0.209573216432655	nosig
hsa-miR-1184	-0.366695425	0.209595681350495	nosig
hsa-miR-3157-5p	-0.413872539	0.209615040226557	nosig
hsa-miR-7705	-0.376452964	0.20967615518366	nosig
hsa-miR-5704	-0.360193569	0.21040984272843	nosig
hsa-miR-494-3p	-0.412467101	0.21078229310798	nosig
hsa-miR-33a-3p	-0.303228105	0.21107137775709	nosig
hsa-miR-6787-3p	-0.262934324	0.213079033686619	nosig
hsa-miR-3141	-0.285019919	0.213219211560587	nosig
hsa-miR-4451	0.368926155581101	0.213940372151285	nosig
hsa-miR-4307	-0.364590627	0.21578936038283	nosig
hsa-miR-5589-3p	-0.331507485	0.216264355030368	nosig
hsa-miR-6802-5p	-0.306461391	0.216919907934694	nosig
hsa-miR-4450	-0.343701623	0.217117217818511	nosig
hsa-miR-655-5p	-0.32656475	0.218771714717341	nosig
hsa-miR-4642	-0.36120872	0.219471016108083	nosig
hsa-miR-20a-3p	-0.320572835	0.220686602812192	nosig
hsa-miR-3118	-0.360187929	0.221216322099536	nosig
hsa-miR-4474-3p	0.314383119442784	0.221797278271224	nosig
hsa-miR-4477b	0.36303721746225	0.222017811432443	nosig
hsa-miR-4729	-0.39378485	0.222808964046783	nosig
hsa-miR-4472	-0.306444171	0.224177400928793	nosig
hsa-miR-1343-5p	-0.394757994	0.224280391532876	nosig
hsa-miR-1258	-0.409607866	0.224348200572444	nosig
hsa-miR-517c-3p	-0.361218403	0.224679613037623	nosig
hsa-miR-4539	-0.342142408	0.225783160907913	nosig
hsa-miR-339-5p	-0.39186507	0.225861085303919	nosig
hsa-miR-7162-3p	-0.324746206	0.226449869973742	nosig
hsa-miR-6815-3p	0.298060050528524	0.22764321173037	nosig
hsa-miR-4764-3p	0.309685181216151	0.22771767833153	nosig
hsa-miR-554	-0.319972742	0.228290138900322	nosig
hsa-miR-5006-3p	0.293641421966524	0.229236496444961	nosig
hsa-miR-152-3p	-0.365733087	0.229236731440751	nosig
hsa-miR-6758-5p	-0.336747059	0.229621155554997	nosig
hsa-miR-4432	-0.330721731	0.230125790589731	nosig
hsa-miR-4301	0.37343705388825	0.231905036549749	nosig
hsa-miR-299-5p	-0.267768112	0.232699066214454	nosig
hsa-miR-1245b-3p	-0.388337366	0.23277328166127	nosig
hsa-miR-4786-5p	-0.313252109	0.233264052569419	nosig
hsa-miR-4637	-0.389540988	0.233742826805934	nosig
hsa-miR-4796-5p	-0.40434976	0.234512540549164	nosig
hsa-miR-212-3p	0.228598535860746	0.234745632462073	nosig
hsa-miR-6826-5p	-0.384162294	0.235416501067805	nosig
hsa-miR-4759	-0.36263247	0.236627270378157	nosig
hsa-miR-548ab	-0.357536929	0.237449250145398	nosig
hsa-miR-875-5p	-0.356534705	0.237812421152933	nosig
hsa-miR-484	-0.420357483	0.238609569841483	nosig
hsa-miR-6126	0.300170265608898	0.239486700022554	nosig
hsa-miR-34a-5p	-0.306934807	0.239501497853158	nosig
hsa-miR-4791	0.340268597190835	0.239672122328318	nosig
hsa-miR-6895-3p	-0.275701525	0.241066013744208	nosig
hsa-miR-4530	0.298980660490094	0.242216060036265	nosig
hsa-miR-150-5p	-0.390248718	0.242256938039397	nosig
hsa-miR-200c-3p	-0.320696343	0.24302665551338	nosig
let-7f-1-3p	-0.306100241	0.243129121267024	nosig
hsa-miR-1324	0.346269839425684	0.243303549132966	nosig
hsa-miR-298	-0.346819171	0.243635109028882	nosig
hsa-miR-16-1-3p	-0.308943497	0.244433361099999	nosig
hsa-miR-3689d	-0.268008195	0.24473883800117	nosig
hsa-miR-6502-3p	-0.347300932	0.244977788441125	nosig
hsa-miR-8065	-0.370422781	0.246570418906604	nosig
hsa-miR-2115-3p	-0.246090672	0.247092656052665	nosig
hsa-miR-6794-3p	0.250265397834498	0.24742675645703	nosig
hsa-miR-1208	0.305956543392132	0.248615259243754	nosig
hsa-miR-4253	0.255685189499239	0.248840861019808	nosig
hsa-miR-519e-3p	-0.373724069	0.248919367143876	nosig
hsa-miR-3125	0.289938514546428	0.249625447959887	nosig
hsa-miR-2276-3p	-0.278681538	0.249832620697579	nosig
hsa-miR-5684	0.288047520732429	0.251166911822854	nosig
hsa-miR-7702	-0.329050405	0.251510273315294	nosig
hsa-miR-3938	-0.382078441	0.251679455852627	nosig
hsa-miR-335-5p	-0.398083966	0.252115412193637	nosig
hsa-miR-3941	-0.338994474	0.252299463127675	nosig
hsa-miR-541-5p	-0.37303237	0.252960283258525	nosig
hsa-miR-4744	-0.36320639	0.253212641276982	nosig
hsa-miR-1197	-0.333026663	0.253775272399849	nosig
hsa-miR-5698	-0.309086697	0.254894635874808	nosig
hsa-miR-4663	-0.369856053	0.254931083123382	nosig
hsa-miR-661	0.261755385012756	0.255684817620411	nosig
hsa-miR-411-5p	-0.288866732	0.256053193096948	nosig
hsa-miR-125a-5p	0.308308155830151	0.256261305520862	nosig
hsa-miR-1183	-0.341294816	0.256327756194997	nosig
hsa-miR-3936	-0.342483063	0.256336339218924	nosig
hsa-miR-548az-5p	-0.308743269	0.257696373324973	nosig
hsa-miR-302a-3p	-0.328660349	0.257704403651106	nosig
hsa-miR-302c-5p	0.307365323014722	0.257859398094371	nosig
hsa-miR-29a-5p	-0.276239062	0.259291784098161	nosig
hsa-miR-6856-3p	-0.320878883	0.260130994041209	nosig
hsa-miR-6854-5p	-0.287139957	0.260333189301841	nosig
hsa-miR-6847-3p	-0.316965014	0.260556018124315	nosig
hsa-miR-7851-3p	-0.277835754	0.260940071754553	nosig
hsa-miR-4315	0.3007092899041	0.26125453183636	nosig
hsa-miR-4782-5p	-0.357273446	0.262048427437939	nosig
hsa-miR-6127	-0.26885039	0.262352158624102	nosig
hsa-miR-1301-5p	-0.286875992	0.262534071218478	nosig
hsa-miR-6806-5p	0.312146559326403	0.264792767884226	nosig
hsa-miR-8068	-0.334351229	0.265774066383145	nosig
hsa-miR-612	-0.244092929	0.266051146570536	nosig
hsa-miR-6722-3p	-0.255607669	0.266607049986362	nosig
hsa-miR-1914-5p	-0.278283008	0.266617693158044	nosig
hsa-miR-6751-3p	-0.256667412	0.266683037131412	nosig
hsa-miR-3186-3p	-0.336784164	0.267065603365116	nosig
hsa-miR-5194	-0.324862171	0.267521755886397	nosig
hsa-miR-520b	-0.282186211	0.269601696230224	nosig
hsa-miR-16-5p	0.456741848097852	0.269960281511948	nosig
hsa-miR-3189-5p	0.287910590991362	0.270358157439982	nosig
hsa-miR-568	-0.331524883	0.270474989824106	nosig
hsa-miR-7160-5p	-0.307493392	0.271440468644039	nosig
hsa-miR-28-5p	-0.35196994	0.272557649409348	nosig
hsa-miR-4496	-0.324865516	0.27297570607776	nosig
hsa-miR-432-5p	-0.326320415	0.273271643624658	nosig
hsa-miR-1288-3p	0.261732792990073	0.274817793006178	nosig
hsa-miR-3605-5p	-0.326640962	0.275002313702413	nosig
hsa-miR-1233-3p	0.429083516957059	0.275505738455443	nosig
hsa-miR-6776-5p	-0.230740846	0.276101138099318	nosig
hsa-miR-613	-0.315554205	0.276342195058422	nosig
hsa-miR-374a-3p	-0.33836012	0.276490398971548	nosig
hsa-miR-6865-5p	-0.286817192	0.277775474133107	nosig
hsa-miR-449a	-0.248821309	0.278207870453359	nosig
hsa-miR-6842-5p	-0.29022397	0.279096519804287	nosig
hsa-miR-6894-5p	0.250051143052913	0.279193661521204	nosig
hsa-miR-3609	-0.320139581	0.280357882298925	nosig
hsa-miR-4278	0.33304088845491	0.280369989740418	nosig
hsa-miR-3975	-0.307343149	0.280402652302975	nosig
hsa-miR-652-5p	0.260742302337999	0.280471943171232	nosig
hsa-miR-7113-5p	-0.316526064	0.283570529793895	nosig
hsa-miR-4456	0.319998787463823	0.284255579431422	nosig
hsa-miR-500a-5p	-0.250435141	0.284930240613916	nosig
hsa-miR-6821-5p	-0.285309916	0.28604223448255	nosig
hsa-miR-1538	-0.229694267	0.287059425208085	nosig
hsa-miR-548ag	-0.344089638	0.287135465520136	nosig
hsa-miR-30e-3p	-0.31926265	0.287847890503194	nosig
hsa-miR-302d-3p	-0.289633195	0.28829864591235	nosig
hsa-miR-642b-5p	-0.321350572	0.290602072122195	nosig
hsa-miR-744-5p	-0.387323735	0.291064362480875	nosig
hsa-miR-106b-5p	0.364056767648906	0.291579417425327	nosig
hsa-miR-4689	-0.451665624	0.292260552284951	nosig
hsa-miR-3121-5p	-0.329602817	0.292679353499985	nosig
hsa-miR-7152-5p	0.26056737280448	0.293183236190013	nosig
hsa-miR-148b-3p	-0.415115977	0.294108286946681	nosig
hsa-miR-654-3p	-0.311099167	0.29416452461079	nosig
hsa-miR-586	-0.329305838	0.295003704547013	nosig
hsa-miR-539-5p	-0.281840026	0.295114993630662	nosig
hsa-miR-4760-5p	0.274137949976559	0.295290116988788	nosig
hsa-miR-296-5p	-0.24076646	0.295333221892897	nosig
hsa-miR-223-3p	0.479968733400019	0.295730646567455	nosig
hsa-miR-4656	-0.25748473	0.295939511156037	nosig
hsa-miR-1238-3p	0.2334329205543	0.296521830114428	nosig
hsa-miR-5189-5p	0.239699905389915	0.297259679372947	nosig
hsa-miR-378d	0.220184095696665	0.297269328124491	nosig
hsa-miR-3678-3p	-0.302996568	0.29863450863828	nosig
hsa-miR-515-5p	0.323509298977119	0.298890604396742	nosig
hsa-miR-218-5p	0.268715606553486	0.298966001899915	nosig
hsa-miR-3713	-0.33135137	0.300399225685756	nosig
hsa-miR-6803-3p	-0.224167116	0.300560015657237	nosig
hsa-miR-320c	0.255546232002104	0.300817364414092	nosig
hsa-miR-6784-5p	0.226742508632536	0.301010478669482	nosig
hsa-miR-1244	0.247017245944826	0.301908686923478	nosig
hsa-miR-18b-3p	-0.222025908	0.30227383530874	nosig
hsa-miR-6840-5p	-0.298854554	0.302617961721018	nosig
hsa-miR-224-5p	-0.306389092	0.302995881449551	nosig
hsa-miR-544a	-0.306480475	0.304817337286928	nosig
hsa-miR-192-5p	-0.304109479	0.305984012556828	nosig
hsa-miR-6739-3p	-0.282013783	0.306473689017227	nosig
hsa-miR-4276	0.264598099590528	0.307387384229509	nosig
hsa-miR-513c-5p	-0.293446806	0.307772612587143	nosig
hsa-miR-17-3p	-0.334723399	0.309378462624456	nosig
hsa-miR-149-5p	-0.251688769	0.310052838434628	nosig
hsa-miR-221-3p	-0.376279071	0.310201429144355	nosig
hsa-miR-6750-5p	-0.485721236	0.311231013023554	nosig
hsa-miR-101-5p	-0.259501084	0.313928145723944	nosig
hsa-miR-5088-5p	0.265448155058546	0.314491312390262	nosig
hsa-miR-6748-5p	-0.259961965	0.316654680262842	nosig
hsa-miR-199a-5p	-0.40897481	0.31869233902109	nosig
hsa-miR-574-3p	-0.281642773	0.318836431201828	nosig
hsa-miR-3907	-0.205660208	0.318848429420926	nosig
hsa-miR-4252	-0.192860462	0.319576093596109	nosig
hsa-miR-6817-5p	0.297879703975549	0.319691870977518	nosig
hsa-miR-331-3p	-0.284530727	0.320268636563166	nosig
hsa-miR-22-5p	-0.349409384	0.320771426315055	nosig
hsa-miR-15b-5p	0.441148884299368	0.32226084641846	nosig
hsa-miR-921	-0.340622566	0.322392713304087	nosig
hsa-miR-151a-3p	-0.326445647	0.322782269537799	nosig
hsa-miR-29b-3p	0.336871020627258	0.322952627473978	nosig
hsa-miR-939-5p	0.294070100263245	0.323830034022603	nosig
hsa-miR-324-5p	-0.335548386	0.324088613337084	nosig
hsa-miR-4690-5p	-0.272178665	0.324570966040077	nosig
hsa-miR-589-3p	-0.268490471	0.324739799218531	nosig
hsa-miR-579-3p	0.260819197149518	0.325143975956466	nosig
hsa-miR-584-3p	-0.197902416	0.325623269576333	nosig
hsa-miR-6806-3p	-0.258290151	0.325883571131789	nosig
hsa-miR-4687-3p	-0.198677315	0.326328463994088	nosig
hsa-miR-6844	0.27537780791109	0.327208718209615	nosig
hsa-miR-3123	-0.329488319	0.327851237125706	nosig
let-7f-5p	0.425887176106047	0.328337282239515	nosig
hsa-miR-7155-5p	-0.257003358	0.328960571287909	nosig
hsa-miR-3924	-0.319405061	0.331466785035021	nosig
hsa-miR-24-2-5p	-0.301924653	0.332026074741035	nosig
hsa-miR-627-3p	-0.289940793	0.332995343649989	nosig
hsa-miR-6831-5p	0.280546796246589	0.334444590705592	nosig
hsa-miR-92b-3p	0.370274572614512	0.334766134529207	nosig
hsa-miR-6129	-0.290801904	0.336066280577359	nosig
hsa-miR-7853-5p	-0.262998364	0.337292478014703	nosig
hsa-miR-3164	-0.258274755	0.337576453633237	nosig
hsa-miR-3659	-0.280167032	0.339857119473683	nosig
hsa-miR-1911-3p	0.243930451956876	0.340032750505016	nosig
hsa-miR-6773-3p	-0.26060545	0.341252642850594	nosig
hsa-miR-126-3p	-0.338611462	0.342316551819747	nosig
hsa-miR-6809-5p	-0.263665326	0.344438368871423	nosig
hsa-miR-4693-3p	-0.262562347	0.345983071437853	nosig
hsa-miR-486-5p	-0.314412686	0.346047430359486	nosig
hsa-miR-4726-5p	-0.232823264	0.348108035632127	nosig
hsa-miR-153-5p	-0.284676997	0.3487609372097	nosig
hsa-miR-370-5p	-0.271537041	0.351094367589931	nosig
hsa-miR-7845-5p	-0.215818284	0.351270290223909	nosig
hsa-miR-6761-5p	-0.209654624	0.352127061164615	nosig
hsa-miR-342-3p	-0.296724211	0.352324628638785	nosig
hsa-miR-548j-3p	-0.161288262	0.352483237282911	nosig
hsa-miR-4999-5p	-0.280677637	0.353818291156162	nosig
hsa-miR-6504-5p	-0.28106455	0.35517889670392	nosig
hsa-miR-302c-3p	-0.247611291	0.356238348180662	nosig
hsa-miR-6866-5p	-0.25591993	0.356350571698757	nosig
hsa-miR-4793-5p	-0.391226224	0.356543205118545	nosig
hsa-miR-5195-3p	-0.259729784	0.356967596476665	nosig
hsa-miR-4701-5p	0.195883166144067	0.357161905097888	nosig
hsa-miR-196a-5p	-0.241859691	0.358346594903782	nosig
hsa-miR-4521	-0.239128718	0.359093451339801	nosig
hsa-miR-4664-5p	-0.233759984	0.359602189481566	nosig
hsa-miR-558	-0.271774572	0.360699511936588	nosig
hsa-miR-146a-5p	-0.380422054	0.361372855688103	nosig
hsa-miR-500a-3p	-0.205565157	0.361385426991087	nosig
hsa-miR-6821-3p	-0.300506418	0.361921751743666	nosig
hsa-miR-6513-3p	-0.250117516	0.363132065376924	nosig
hsa-miR-6501-5p	-0.228411211	0.363300809609185	nosig
hsa-miR-4264	0.254645234985169	0.363428909537305	nosig
hsa-miR-1273h-5p	0.255065407558824	0.369517510462984	nosig
hsa-miR-6819-5p	-0.195415286	0.371813394020009	nosig
hsa-miR-4666b	-0.286914028	0.372133060325956	nosig
hsa-miR-605-5p	-0.214682443	0.373357657274505	nosig
hsa-miR-1179	-0.289274112	0.373596949818631	nosig
hsa-miR-3683	-0.28221211	0.373845806921374	nosig
hsa-miR-4434	-0.305294795	0.375044493772634	nosig
hsa-miR-15a-5p	0.361731570735904	0.375109930618223	nosig
hsa-miR-4802-5p	-0.280999303	0.376814592105401	nosig
hsa-miR-4685-5p	0.24196785792487	0.377359659268209	nosig
hsa-miR-6737-5p	0.235018929601568	0.37809283983234	nosig
hsa-miR-4291	-0.231334028	0.378218687488785	nosig
hsa-miR-2113	-0.274912088	0.379260443165562	nosig
hsa-miR-206	-0.250635414	0.379834787266271	nosig
hsa-miR-9-5p	-0.246953491	0.380324386338858	nosig
hsa-miR-6716-3p	-0.212170043	0.380879443774166	nosig
hsa-miR-6853-3p	-0.242560994	0.38091593258513	nosig
hsa-miR-3159	-0.234058083	0.381685546684681	nosig
hsa-miR-3943	-0.227863804	0.382474287089902	nosig
hsa-miR-6079	0.272664624839205	0.383562219094139	nosig
hsa-miR-6888-5p	0.247917718841781	0.385066732666977	nosig
hsa-miR-5572	-0.230661609	0.385137304314164	nosig
hsa-miR-6728-5p	-0.237601637	0.385576326760522	nosig
hsa-miR-8057	-0.276607362	0.38749550341256	nosig
hsa-miR-411-3p	-0.239461893	0.388131237804119	nosig
hsa-miR-4742-3p	-0.245807929	0.388532056424919	nosig
hsa-miR-4649-5p	0.214567977284881	0.388740810416114	nosig
hsa-miR-561-5p	-0.193052171	0.389340673783497	nosig
hsa-miR-582-5p	-0.260105416	0.389927613145049	nosig
hsa-miR-4712-5p	-0.263899051	0.390659789735627	nosig
hsa-miR-4777-5p	-0.268358485	0.391096374517286	nosig
hsa-miR-340-5p	0.258886709739968	0.391638822542454	nosig
hsa-miR-585-3p	-0.267177496	0.39166881772838	nosig
hsa-miR-6746-5p	-0.2103815	0.391978313900041	nosig
hsa-miR-6500-5p	0.246281941566026	0.392112339966183	nosig
hsa-miR-503-5p	-0.244747126	0.393445549292302	nosig
hsa-miR-675-3p	-0.217336559	0.393766529769761	nosig
hsa-miR-4804-5p	-0.258789911	0.394000374268932	nosig
hsa-miR-1276	0.223467626764405	0.395297303720477	nosig
hsa-miR-567	-0.234372448	0.397862220829635	nosig
hsa-miR-3152-3p	-0.199003502	0.397894186785572	nosig
hsa-miR-6887-5p	-0.194453347	0.398638972390201	nosig
hsa-miR-3616-5p	-0.228695088	0.399368602522642	nosig
hsa-miR-578	-0.263820726	0.400564717669717	nosig
hsa-miR-450a-1-3p	-0.239499187	0.401077086215939	nosig
hsa-miR-1910-3p	0.204468073114182	0.401253709291164	nosig
hsa-miR-6086	0.177552239897084	0.401401001187715	nosig
hsa-miR-7154-5p	-0.263628645	0.40461710819582	nosig
hsa-miR-6801-3p	0.192888445675816	0.40529988097901	nosig
hsa-miR-549a	-0.260744054	0.406058569517853	nosig
hsa-miR-1178-3p	-0.232036403	0.406246738900703	nosig
hsa-miR-4769-3p	-0.159585337	0.406422627141369	nosig
hsa-miR-4647	-0.260531347	0.409068819640139	nosig
hsa-miR-6759-5p	-0.196597671	0.409095168648322	nosig
hsa-miR-3652	0.207647788750292	0.411092631668919	nosig
hsa-miR-6870-5p	0.173667128007786	0.411689524376284	nosig
hsa-miR-7706	0.239479068894414	0.411914659168665	nosig
hsa-miR-5690	-0.233711614	0.412407707733844	nosig
hsa-miR-381-3p	-0.231223764	0.412863319031803	nosig
hsa-miR-4442	0.180259800837862	0.413267161130449	nosig
hsa-miR-339-3p	-0.431657549	0.413564408939966	nosig
hsa-miR-6796-5p	-0.203888381	0.415904919638595	nosig
hsa-miR-128-3p	-0.266432172	0.416509572241705	nosig
hsa-miR-33a-5p	-0.273121739	0.418065183526816	nosig
hsa-miR-1539	-0.181199456	0.418402802937407	nosig
hsa-miR-5692b	-0.270749348	0.419711243827442	nosig
hsa-miR-6848-5p	-0.221293327	0.419868176757782	nosig
hsa-miR-584-5p	0.309526308265377	0.420734781186615	nosig
hsa-miR-6503-3p	-0.229955294	0.422191825608283	nosig
hsa-miR-6851-3p	-0.172139624	0.423095514425775	nosig
hsa-miR-1294	-0.217589452	0.42322969213915	nosig
hsa-miR-652-3p	-0.25901203	0.424541472852852	nosig
hsa-miR-4293	0.214809332097482	0.425484242796088	nosig
hsa-miR-95-3p	0.224892432888062	0.425606309939709	nosig
hsa-miR-4314	-0.223934264	0.426174406513966	nosig
hsa-miR-6733-3p	0.238427705155872	0.428564929572635	nosig
hsa-miR-106a-3p	-0.182272137	0.43021348179625	nosig
hsa-miR-4499	0.201938748580529	0.430302202506162	nosig
hsa-miR-4453	0.247697870240029	0.432515370745058	nosig
hsa-miR-4734	-0.220283303	0.432552014007631	nosig
hsa-miR-1321	-0.206486214	0.432803320728346	nosig
hsa-miR-4720-3p	-0.227495145	0.433814339641168	nosig
hsa-miR-301a-3p	-0.270660033	0.434598906571499	nosig
hsa-miR-609	-0.257598897	0.434701931188071	nosig
hsa-miR-4738-3p	-0.20098147	0.435306229750548	nosig
hsa-miR-26a-2-3p	-0.205505967	0.435398567318916	nosig
hsa-miR-6071	-0.161901602	0.43736282310253	nosig
hsa-miR-664b-3p	0.188523723327332	0.438674213794099	nosig
hsa-miR-6081	-0.313446523	0.439477658378352	nosig
hsa-miR-4723-5p	-0.219980995	0.43980396693337	nosig
hsa-miR-6072	-0.188892647	0.442796833106288	nosig
hsa-miR-431-5p	-0.217909017	0.44429929564168	nosig
hsa-miR-4639-3p	0.209282757470432	0.444966137208192	nosig
hsa-miR-19b-3p	0.294073687254171	0.445746898837987	nosig
hsa-miR-4736	-0.221279921	0.44617321536588	nosig
hsa-miR-183-5p	0.202685449628394	0.44691715747243	nosig
hsa-miR-5585-3p	0.244203968128629	0.447365114974871	nosig
hsa-miR-620	-0.269542379	0.449295878161407	nosig
hsa-miR-191-5p	-0.285536677	0.449815740238226	nosig
hsa-miR-197-3p	0.220955022517121	0.451239852480719	nosig
hsa-miR-4528	-0.251077384	0.4512776533441	nosig
hsa-miR-6783-3p	-0.212860561	0.451658498359335	nosig
hsa-miR-4648	0.200357733738307	0.452066103658408	nosig
hsa-miR-2052	0.231819522992845	0.452458252513483	nosig
hsa-miR-4778-3p	-0.214200711	0.452768245379544	nosig
hsa-miR-548b-5p	-0.207427283	0.452884830764735	nosig
hsa-miR-8074	-0.240611513	0.453220549045887	nosig
hsa-miR-203b-3p	-0.230733766	0.455245074023798	nosig
hsa-miR-4304	0.164474015305402	0.455425818098358	nosig
hsa-miR-6742-3p	-0.205182215	0.456771174377827	nosig
hsa-miR-4302	-0.220347766	0.457365574192199	nosig
hsa-miR-19a-5p	-0.170800879	0.459869265156325	nosig
hsa-miR-1278	-0.223215145	0.462758551777331	nosig
hsa-miR-591	-0.230917562	0.463338027019725	nosig
hsa-miR-4770	0.213959749320056	0.463340100196578	nosig
hsa-miR-6745	-0.170834351	0.464133518388705	nosig
hsa-miR-29c-5p	-0.208884508	0.465139353391118	nosig
hsa-miR-187-3p	-0.158913308	0.465194479027226	nosig
hsa-miR-362-3p	-0.20361628	0.465930207422533	nosig
hsa-miR-340-3p	-0.172857242	0.46825445973233	nosig
hsa-miR-548l	-0.216032157	0.46828383438717	nosig
hsa-miR-1255b-2-3p	-0.265320649	0.469355439021557	nosig
hsa-miR-3607-3p	0.221338390246753	0.471032428624311	nosig
hsa-miR-6514-5p	-0.199111842	0.472173772583703	nosig
hsa-miR-365b-5p	-0.163153417	0.472511684274809	nosig
hsa-miR-125b-2-3p	-0.150526289	0.473135482505083	nosig
hsa-miR-4502	-0.208364574	0.473285460811096	nosig
hsa-miR-3064-3p	-0.18531813	0.477436471865546	nosig
hsa-miR-6853-5p	-0.220031084	0.478892902828759	nosig
hsa-miR-1249	0.222917955834459	0.479907705535246	nosig
hsa-miR-4501	-0.210884192	0.480555001697869	nosig
hsa-miR-4500	-0.20140168	0.482348819956912	nosig
hsa-miR-3132	0.159575142838341	0.482514799874346	nosig
hsa-miR-1285-5p	0.219935445413549	0.482601943265078	nosig
hsa-miR-139-3p	-0.170627449	0.483763198234405	nosig
hsa-miR-378b	-0.190107022	0.484340473210681	nosig
hsa-miR-4784	0.187265820332653	0.484573406884934	nosig
hsa-miR-3177-5p	-0.202194146	0.485008234025824	nosig
hsa-miR-4745-3p	-0.215019164	0.485533530195355	nosig
hsa-miR-200b-3p	-0.183375132	0.485839399482081	nosig
hsa-miR-3679-3p	-0.177813637	0.487094408084452	nosig
hsa-miR-4429	0.168398136503463	0.487727802299705	nosig
hsa-miR-376c-3p	-0.218223523	0.48774975318494	nosig
hsa-miR-338-3p	-0.238591073	0.487781164004654	nosig
hsa-miR-4711-3p	0.211899863338362	0.488699518417777	nosig
hsa-miR-132-3p	-0.168875954	0.490095090167833	nosig
hsa-miR-6857-5p	0.169773534138147	0.491090895984358	nosig
hsa-miR-145-5p	-0.226934353	0.492749730213034	nosig
hsa-miR-1275	-0.141561179	0.492833089933692	nosig
hsa-miR-4493	-0.181426439	0.494061344481715	nosig
hsa-miR-30a-5p	0.215960456064243	0.49432871043617	nosig
hsa-miR-5002-5p	-0.217906145	0.494431222904498	nosig
hsa-miR-1298-5p	0.213277371638646	0.495166957111319	nosig
hsa-miR-3116	-0.212941527	0.496844724086467	nosig
hsa-miR-365a-3p	-0.17254047	0.497513560152915	nosig
hsa-miR-1299	0.233894028067613	0.497901460665368	nosig
hsa-miR-4324	0.145396768803553	0.498258612718388	nosig
hsa-miR-374b-5p	0.228538593455466	0.498977521356383	nosig
hsa-miR-185-5p	-0.244490874	0.49926564110333	nosig
hsa-miR-3124-5p	-0.231808276	0.499745768360217	nosig
hsa-miR-4798-5p	0.154263442349944	0.500276480301991	nosig
let-7c-5p	-0.253143923	0.500352126799178	nosig
hsa-miR-519a-3p	-0.199814997	0.500988373687792	nosig
hsa-miR-4737	0.191110250168947	0.501614965133273	nosig
hsa-miR-1247-3p	0.199899342764294	0.503217943260503	nosig
hsa-miR-376a-3p	-0.195330335	0.503532176735763	nosig
hsa-miR-6751-5p	-0.171839267	0.503902579827165	nosig
hsa-miR-4273	-0.210176063	0.5048872886422	nosig
hsa-miR-493-5p	-0.203363583	0.506007714114196	nosig
hsa-miR-579-5p	-0.174889806	0.508209615762555	nosig
hsa-miR-593-3p	-0.189254462	0.508632016666993	nosig
hsa-miR-1205	0.185672130617365	0.508727765796393	nosig
hsa-miR-425-5p	-0.229826175	0.509038468111294	nosig
hsa-miR-675-5p	-0.158758342	0.510127050183155	nosig
hsa-miR-363-3p	-0.225245043	0.510792798031062	nosig
hsa-miR-4518	-0.210552123	0.510951386707474	nosig
hsa-miR-5187-3p	-0.20356227	0.511035693330915	nosig
hsa-miR-146b-3p	-0.165024227	0.512664824145297	nosig
hsa-miR-6509-5p	0.190767302435175	0.512680439075852	nosig
hsa-miR-496	-0.186750814	0.513579136036465	nosig
hsa-miR-6759-3p	-0.15701776	0.513586971804079	nosig
hsa-miR-1256	-0.189480656	0.515174885927455	nosig
hsa-miR-5705	-0.193396305	0.51741030766792	nosig
hsa-miR-505-3p	-0.178017608	0.517563605252583	nosig
hsa-miR-6726-3p	0.137927841809106	0.518556225933587	nosig
hsa-miR-196b-3p	-0.143915703	0.51887170533436	nosig
hsa-miR-3922-3p	-0.201867629	0.520149561032264	nosig
hsa-miR-6868-3p	0.186242530395751	0.520714750532176	nosig
hsa-miR-4265	-0.139540426	0.520771671807303	nosig
hsa-miR-5590-5p	-0.195855517	0.522997934603654	nosig
hsa-miR-144-5p	0.241205195111647	0.523566124487211	nosig
hsa-miR-4441	-0.190539924	0.523628517363038	nosig
hsa-miR-1279	0.188638798126399	0.523767818382627	nosig
hsa-miR-134-5p	-0.19116112	0.526443540883729	nosig
hsa-miR-4751	-0.169093407	0.526788580400236	nosig
hsa-miR-450a-2-3p	-0.190314238	0.526879177900055	nosig
hsa-miR-7159-5p	-0.200416019	0.52724223274125	nosig
hsa-miR-548e-5p	-0.140744644	0.529747702496123	nosig
hsa-miR-548au-3p	-0.166924865	0.530322055071095	nosig
hsa-miR-297	-0.171797287	0.533265429413099	nosig
hsa-miR-6736-3p	-0.103951884	0.533733786092973	nosig
hsa-miR-4426	-0.157970097	0.534613819888981	nosig
hsa-miR-8086	-0.186689232	0.534877921136476	nosig
hsa-miR-4536-5p	-0.206541048	0.534943636768458	nosig
hsa-miR-20a-5p	0.243873874753906	0.535844998779802	nosig
hsa-miR-5582-3p	-0.14463915	0.537650983594516	nosig
let-7e-5p	-0.194392225	0.53791497577414	nosig
hsa-miR-6895-5p	-0.140546668	0.538131558993902	nosig
hsa-miR-6815-5p	-0.158963727	0.539025771242654	nosig
hsa-miR-424-5p	0.188246449419568	0.539123687568255	nosig
let-7i-5p	-0.262699214	0.539532396539703	nosig
hsa-miR-33b-5p	0.159778062402212	0.539539940771912	nosig
hsa-miR-3117-5p	-0.207580167	0.539964132983582	nosig
hsa-miR-6721-5p	-0.147953256	0.540722539754631	nosig
hsa-miR-6505-5p	-0.179101576	0.540761977861589	nosig
hsa-miR-6799-3p	-0.139913854	0.541759586668657	nosig
hsa-miR-6073	-0.166696526	0.542684508607963	nosig
hsa-miR-644a	-0.194097728	0.542850236962389	nosig
hsa-miR-6795-3p	-0.106194919	0.545805027828485	nosig
hsa-miR-6131	-0.181623568	0.547324904493959	nosig
hsa-miR-19a-3p	0.243630559974225	0.548772975682569	nosig
hsa-miR-5047	-0.150661981	0.550536502772687	nosig
hsa-miR-3182	-0.18337858	0.552468039755723	nosig
hsa-miR-22-3p	-0.220698823	0.552694139486336	nosig
hsa-miR-7106-5p	0.118865273325103	0.556100531745405	nosig
hsa-miR-3658	-0.178493317	0.556551360322849	nosig
hsa-miR-4683	-0.149745604	0.55844041612301	nosig
hsa-miR-4679	-0.163873383	0.559397005368469	nosig
hsa-miR-4512	-0.152225293	0.562726609199268	nosig
hsa-miR-181c-5p	-0.135613128	0.562861182707204	nosig
hsa-miR-3614-3p	-0.163849388	0.564090623788446	nosig
hsa-miR-4519	-0.324374289	0.568267052450077	nosig
hsa-miR-4537	-0.148254339	0.568865481864098	nosig
hsa-miR-21-5p	0.247809849434928	0.569229197443966	nosig
hsa-miR-563	-0.148952295	0.570059374798273	nosig
hsa-miR-6786-3p	-0.144553429	0.570061274400953	nosig
hsa-miR-29c-3p	0.212084070445524	0.570624443538494	nosig
hsa-miR-3689f	-0.157655846	0.57309980865912	nosig
hsa-miR-6885-5p	0.149455527172345	0.573797678275852	nosig
hsa-miR-4514	0.144530782178801	0.574123137409789	nosig
hsa-miR-608	0.163270252396504	0.574517848211901	nosig
hsa-miR-1306-3p	-0.126803963	0.575766897365898	nosig
hsa-miR-1	-0.168683896	0.578020788909639	nosig
hsa-miR-3928-5p	-0.145683664	0.584253343612995	nosig
hsa-miR-6722-5p	0.126419084239608	0.585664458748229	nosig
hsa-miR-1207-5p	-0.116289037	0.586631418384172	nosig
hsa-miR-581	0.168772867684563	0.587092357557136	nosig
hsa-miR-4506	-0.15441871	0.587448295397858	nosig
hsa-miR-6864-3p	-0.100299284	0.589219543288366	nosig
hsa-miR-6840-3p	-0.148923123	0.58957902235794	nosig
hsa-miR-4444	0.122529634930174	0.590748746880116	nosig
hsa-miR-7107-5p	-0.157465788	0.593114953463246	nosig
hsa-miR-5093	-0.129497124	0.594062613269114	nosig
hsa-miR-8076	-0.163096578	0.595079325113857	nosig
hsa-miR-877-5p	0.117296153984904	0.595515715995843	nosig
hsa-miR-1908-5p	-0.114128916	0.595793387128646	nosig
hsa-miR-4484	-0.138518126	0.597050320611468	nosig
hsa-miR-6843-3p	-0.132676836	0.597481018451953	nosig
hsa-miR-6804-3p	0.164481967489838	0.597943596956402	nosig
hsa-miR-1224-5p	-0.107310942	0.598145676314367	nosig
hsa-miR-215-3p	-0.146849301	0.601877244001699	nosig
hsa-miR-3915	-0.157146405	0.602628889877038	nosig
hsa-miR-7111-5p	-0.150884566	0.603274821758955	nosig
hsa-miR-107	-0.178245921	0.60450629543135	nosig
hsa-miR-3145-3p	0.152101239943651	0.605238790925529	nosig
hsa-miR-8053	-0.162097328	0.607441095871893	nosig
hsa-miR-146b-5p	-0.173221038	0.607749407783507	nosig
hsa-miR-8079	-0.159981308	0.609464134609308	nosig
hsa-miR-5192	-0.143557121	0.61002693844158	nosig
hsa-miR-7973	-0.159246638	0.610398276812962	nosig
hsa-miR-6800-5p	-0.125712746	0.610592486398237	nosig
hsa-miR-6515-5p	-0.137092081	0.61103196905864	nosig
hsa-miR-6887-3p	0.0894772167845446	0.613795579935377	nosig
hsa-miR-2861	-0.129055663	0.614259606640481	nosig
hsa-miR-548an	-0.157507059	0.614963400505099	nosig
hsa-miR-4781-5p	0.126855091596316	0.6158869229516	nosig
hsa-miR-6768-3p	-0.144360265	0.616728705483559	nosig
hsa-miR-1537-3p	-0.145907745	0.617235228992206	nosig
hsa-miR-345-5p	-0.133700544	0.617692826771384	nosig
hsa-miR-4255	-0.154121956	0.61818595329707	nosig
hsa-miR-6856-5p	0.123592120177258	0.621376362338139	nosig
hsa-miR-378g	0.105613360503088	0.621884261896814	nosig
hsa-miR-193a-5p	0.12776706871505	0.622816463388978	nosig
hsa-miR-6772-3p	-0.113320272	0.624104022346368	nosig
hsa-miR-6872-5p	0.138756671206354	0.626167492270421	nosig
hsa-miR-129-5p	-0.097886318	0.626622639336371	nosig
hsa-miR-6859-3p	-0.110796099	0.62853924672223	nosig
hsa-miR-6828-3p	0.0962257020205297	0.628843387804242	nosig
hsa-miR-4795-3p	-0.118577513	0.629124827994173	nosig
hsa-miR-4305	0.118641941803147	0.629349836324393	nosig
hsa-miR-217	0.129138065600396	0.629941818637773	nosig
hsa-miR-6869-5p	-0.133948993	0.632153180169422	nosig
hsa-miR-4295	-0.144544293	0.632202560015882	nosig
hsa-miR-3152-5p	0.10518296257161	0.632663129145552	nosig
hsa-miR-520g-5p	-0.149168601	0.633591884282368	nosig
hsa-miR-574-5p	0.134800757950586	0.634102628553749	nosig
hsa-miR-6846-3p	0.0993669739354308	0.634114300127856	nosig
hsa-miR-498	0.12473457946319	0.636100892265534	nosig
hsa-miR-6802-3p	0.114511660968143	0.639257067674154	nosig
hsa-miR-199a-3p	-0.196774218	0.639923448360486	nosig
hsa-miR-29b-1-5p	0.12504098361843	0.641806693483589	nosig
hsa-miR-548av-5p	-0.149943509	0.64399027553568	nosig
hsa-miR-455-5p	-0.121731216	0.645461322190439	nosig
hsa-miR-6875-5p	-0.124700288	0.646441032296844	nosig
hsa-miR-629-5p	0.121785729249319	0.647456338513926	nosig
hsa-miR-520d-3p	-0.139609726	0.65010856701911	nosig
hsa-miR-6793-5p	-0.11444868	0.650161875826861	nosig
hsa-miR-1267	-0.1493106	0.650812162449139	nosig
hsa-miR-4540	-0.12978432	0.65132060036551	nosig
hsa-miR-450b-3p	0.128766679709236	0.651743363471502	nosig
hsa-miR-3674	0.156706433585183	0.653446868906754	nosig
hsa-miR-1204	-0.128676806	0.654499270960066	nosig
hsa-miR-7153-3p	0.123366396341137	0.654764481105255	nosig
hsa-miR-4272	-0.139995502	0.656063738076363	nosig
hsa-miR-4318	-0.133016681	0.657303975629316	nosig
hsa-miR-6753-3p	0.119650966242865	0.657378869275674	nosig
hsa-miR-6891-3p	-0.072894298	0.66251189504745	nosig
hsa-miR-103a-3p	-0.155129845	0.663502636289082	nosig
hsa-miR-941	-0.108208345	0.663986909944641	nosig
hsa-miR-520e	-0.11996596	0.664825216528065	nosig
hsa-miR-7854-3p	0.0944016823018234	0.665265899673134	nosig
hsa-miR-3934-5p	-0.12040451	0.66535918728893	nosig
hsa-miR-8052	-0.126509721	0.666094429766108	nosig
hsa-miR-92a-3p	0.15750644738266	0.668697892356491	nosig
hsa-miR-653-3p	-0.128537918	0.668881864079621	nosig
hsa-miR-550a-3-5p	0.0957073337113368	0.669789825694779	nosig
hsa-miR-6818-5p	-0.113027855	0.672891270841628	nosig
let-7b-5p	-0.147525321	0.673161417720684	nosig
hsa-miR-30d-5p	-0.149364055	0.673918042873611	nosig
hsa-miR-4483	-0.117345745	0.674992334794797	nosig
hsa-miR-6731-3p	0.0661588256137282	0.675108927131182	nosig
hsa-miR-1273c	0.111681455142181	0.676015084432518	nosig
hsa-miR-7974	-0.127758092	0.678319224585712	nosig
hsa-miR-571	-0.120879019	0.678643338728957	nosig
hsa-miR-4419b	0.107120394956877	0.680441932122056	nosig
hsa-miR-6773-5p	-0.114792517	0.680609107491208	nosig
hsa-miR-4263	0.100540509916427	0.682893744415849	nosig
hsa-miR-490-5p	-0.118874341	0.683707888133359	nosig
hsa-miR-3653	-0.119504146	0.683730137267522	nosig
hsa-miR-562	-0.12836771	0.684269409801523	nosig
hsa-miR-4790-5p	0.10976522667386	0.684454036925105	nosig
hsa-miR-1206	-0.129675548	0.68642029621083	nosig
hsa-miR-588	-0.118726799	0.686820522972226	nosig
hsa-miR-3064-5p	-0.112032265	0.686971221794674	nosig
hsa-miR-6738-3p	0.114098979523695	0.687176874242775	nosig
hsa-miR-149-3p	-0.112183532	0.688586706515984	nosig
hsa-miR-194-5p	0.119515988914462	0.6887267576108	nosig
hsa-miR-6818-3p	0.103048907994013	0.690803393188213	nosig
hsa-miR-7159-3p	0.108073995944608	0.692457502944929	nosig
hsa-miR-3661	-0.102170529	0.694470162727095	nosig
hsa-miR-196b-5p	-0.103456259	0.697365104601601	nosig
hsa-miR-449c-5p	0.118636630866683	0.699904443714771	nosig
hsa-miR-2355-3p	-0.097449267	0.699913087267869	nosig
hsa-miR-513c-3p	-0.09133702	0.700523473010048	nosig
hsa-miR-4322	-0.081805958	0.700594613355432	nosig
hsa-miR-4299	0.101141492677223	0.701914234997885	nosig
hsa-miR-302b-3p	-0.110553273	0.702283917993587	nosig
hsa-miR-1913	0.0981451453066446	0.702769388643337	nosig
hsa-miR-6764-3p	-0.106414205	0.705586554784911	nosig
hsa-miR-203b-5p	-0.104143704	0.705895021584213	nosig
hsa-miR-769-5p	0.108999472973052	0.706478761540288	nosig
hsa-miR-6877-3p	-0.063674827	0.707275100046359	nosig
hsa-miR-148a-3p	-0.143277288	0.70729341600282	nosig
let-7e-3p	-0.108550873	0.708804842269796	nosig
hsa-miR-34c-5p	-0.093640163	0.71082517797918	nosig
hsa-miR-361-5p	0.137030473471077	0.711483341043004	nosig
hsa-miR-3912-5p	-0.065220554	0.712694897823474	nosig
hsa-miR-647	-0.06426687	0.71393554862382	nosig
hsa-miR-552-5p	-0.114734868	0.715181774678907	nosig
hsa-miR-4653-3p	-0.112100699	0.715990096450566	nosig
hsa-miR-4649-3p	-0.098430837	0.716555263480176	nosig
hsa-miR-3940-5p	-0.080786269	0.722264392455784	nosig
hsa-miR-6873-3p	-0.117165295	0.722591693930646	nosig
hsa-miR-664b-5p	0.0989487224188998	0.722928994903848	nosig
hsa-miR-5687	-0.101041704	0.7255028812366	nosig
hsa-miR-20b-5p	0.126380216066458	0.726891349901315	nosig
hsa-miR-3657	-0.108776483	0.727724434721189	nosig
hsa-miR-3184-3p	0.377343915454663	0.728219733312969	nosig
hsa-miR-6822-5p	0.094393374307403	0.728354957749584	nosig
hsa-miR-4447	0.0723895399528507	0.730890446950466	nosig
hsa-miR-1909-5p	0.0627130415822528	0.732238809794793	nosig
hsa-miR-6816-3p	0.121505241121486	0.732570698242473	nosig
hsa-miR-6864-5p	0.0940898446938987	0.73336440617305	nosig
hsa-miR-3147	0.0897274786854911	0.734316807562171	nosig
hsa-miR-5701	0.0949848297304978	0.742975169997043	nosig
hsa-miR-572	0.0870846833643482	0.743005408095535	nosig
hsa-miR-139-5p	0.0930154100890022	0.743415851382613	nosig
hsa-miR-135a-5p	0.0956462050139204	0.743596575861716	nosig
hsa-miR-548d-5p	0.106745447642516	0.744015237081239	nosig
let-7d-5p	-0.125276235	0.750090184457246	nosig
hsa-miR-3679-5p	0.075949716716909	0.752438241863194	nosig
hsa-miR-135b-5p	-0.090174367	0.753512811587215	nosig
hsa-miR-618	-0.090072528	0.755081704263749	nosig
hsa-miR-6820-3p	-0.067461382	0.755658071393225	nosig
hsa-miR-6770-5p	0.0735082609223316	0.756411808081461	nosig
hsa-miR-197-5p	0.0815607933067364	0.75693387761774	nosig
hsa-miR-6755-3p	-0.092496061	0.758248361306711	nosig
hsa-miR-6838-3p	-0.110698393	0.759537788614009	nosig
hsa-miR-4425	0.0880629339852286	0.760968652434062	nosig
hsa-miR-4646-3p	0.0517764307750106	0.761527338630235	nosig
hsa-miR-5706	0.0903558158599571	0.761904391148043	nosig
hsa-miR-4489	0.0750046466732992	0.76211261229137	nosig
hsa-miR-140-5p	0.103227831080366	0.762590847019058	nosig
hsa-miR-8056	-0.08010336	0.76394262945866	nosig
hsa-miR-25-3p	-0.107639063	0.764087408402573	nosig
hsa-miR-4308	0.077521103475112	0.767198295343188	nosig
hsa-miR-6516-5p	0.0762379601539291	0.77056743423594	nosig
hsa-miR-1289	0.0789188356952755	0.77148787104686	nosig
hsa-miR-4417	0.104837908690287	0.77254531149402	nosig
hsa-miR-597-3p	-0.082167267	0.774482211793677	nosig
hsa-miR-4468	-0.081916476	0.777259820291113	nosig
hsa-miR-4275	0.0883042316113904	0.777604198100948	nosig
hsa-miR-7976	0.0641362451389593	0.780227051636973	nosig
hsa-miR-1178-5p	0.0718186088084085	0.781964916207356	nosig
hsa-miR-7515	0.0762315495797337	0.782460174391271	nosig
hsa-miR-7703	0.0673467433589705	0.783761801969508	nosig
hsa-miR-590-3p	0.0785789620506154	0.786311515835475	nosig
hsa-miR-1234-3p	-0.071485931	0.788069296012085	nosig
hsa-miR-1304-3p	0.0702077888331303	0.788711120324149	nosig
hsa-miR-4288	-0.074650067	0.790551131608757	nosig
hsa-miR-3135a	-0.081687149	0.791457936378867	nosig
hsa-miR-548ay-5p	-0.063957196	0.7923480834292	nosig
hsa-miR-8078	-0.072469993	0.795039450322052	nosig
hsa-miR-211-5p	0.0615491070051517	0.797402258704804	nosig
hsa-miR-488-3p	-0.076390911	0.798267313672765	nosig
hsa-miR-195-5p	-0.066009558	0.802067288456653	nosig
hsa-miR-4300	0.0729325968346624	0.802200056036427	nosig
hsa-miR-5579-5p	0.0669458136756136	0.805638944833981	nosig
hsa-miR-130a-5p	-0.067361301	0.810800969102462	nosig
hsa-miR-3162-5p	0.077831995196731	0.812512106200631	nosig
hsa-miR-3119	0.0728494504034725	0.81299684814671	nosig
hsa-miR-136-5p	-0.089394122	0.813437877536724	nosig
hsa-miR-143-5p	-0.048420615	0.814197521740348	nosig
hsa-miR-23b-3p	0.0847641179054737	0.817156923179492	nosig
hsa-miR-6720-5p	-0.058711414	0.818114930773302	nosig
hsa-miR-135a-3p	0.064501338357223	0.823015764248317	nosig
hsa-miR-3137	0.0628092331313397	0.826650767471963	nosig
hsa-miR-1229-5p	-0.058722686	0.82718192528831	nosig
hsa-miR-1293	-0.061207914	0.827961633238105	nosig
hsa-miR-625-5p	-0.066882036	0.82799339447673	nosig
hsa-miR-34b-5p	0.0524582244807212	0.828340315020312	nosig
hsa-miR-7-5p	-0.057227037	0.829930615552359	nosig
hsa-miR-6774-5p	0.0618163040033877	0.830361502793315	nosig
hsa-miR-6830-3p	0.0547890326557785	0.832018103097042	nosig
hsa-miR-15b-3p	-0.057257854	0.832069398594228	nosig
hsa-miR-637	0.0667303160834183	0.832769533902744	nosig
hsa-miR-378c	0.0448143003107297	0.833389166272855	nosig
hsa-miR-1296-5p	0.0523561364472487	0.833656579183692	nosig
hsa-miR-4256	-0.058719789	0.834609902108957	nosig
hsa-miR-30b-5p	0.0834989475417167	0.834662020231226	nosig
hsa-miR-222-3p	-0.067436607	0.834773585380402	nosig
hsa-miR-6890-3p	0.053964182460704	0.835068434037585	nosig
hsa-miR-6822-3p	-0.065609354	0.837935431138642	nosig
hsa-miR-5006-5p	-0.045831187	0.840953161206721	nosig
hsa-miR-516a-3p	0.0633886560850998	0.840967458213906	nosig
hsa-miR-592	0.060265738297387	0.842791962784735	nosig
hsa-miR-204-5p	0.048002321055328	0.843575620744942	nosig
hsa-miR-876-5p	-0.049596783	0.843999799909875	nosig
hsa-miR-3685	-0.054178934	0.845063578627947	nosig
hsa-miR-23a-3p	0.0694645470616848	0.847385624575479	nosig
hsa-miR-4659b-5p	0.0512584858628973	0.847881250405162	nosig
hsa-miR-593-5p	0.0529644397916504	0.848628046822445	nosig
hsa-miR-24-3p	-0.071476187	0.851031868542067	nosig
hsa-miR-216b-3p	0.0577717439513217	0.855830119968869	nosig
hsa-miR-3191-3p	0.0471797913370948	0.855977324380232	nosig
hsa-miR-30e-5p	0.0700088714043083	0.858524115766921	nosig
hsa-miR-597-5p	-0.038863754	0.859620590579757	nosig
hsa-miR-6505-3p	-0.04649705	0.859913027972478	nosig
hsa-miR-566	-0.040097342	0.860909934679946	nosig
hsa-miR-4290	-0.031926636	0.862701229695305	nosig
hsa-miR-651-5p	0.0456729452434432	0.862864091972537	nosig
hsa-miR-7108-5p	0.0415210071259757	0.863653600404978	nosig
hsa-miR-6854-3p	-0.048031748	0.865250981577929	nosig
hsa-miR-182-3p	-0.053009599	0.866320269147692	nosig
[truncated: 84 more rows]
