# Supplementary material for: Identification of hsa-miR-144-3p as a novel immunotherapeutic target for glioblastoma based on disulfidptosis-related analysis
Source: Discov Oncol. 2026 Apr 26;17:878. doi: 10.1007/s12672-026-05048-3 (PMC13247000; doi:10.1007/s12672-026-05048-3)
Supplement: Supplementary file 2 — Supplementary Material 2. Table S1. DEGs in the TCGA dataset. Table S2. DEGs in the GSE4290 dataset. Table S3. DEGs in the GSE184472 dataset. Table S4. Intersection of DEGs in the TCGA dataset and the GSE4290 dataset. Table S5. miRNA and its related mRNA. Table S6. Diagnostic performance of candidate miRNAs. Table S7. Summary of survival analysis results. Table S8. Enrichment analysis of 28 immune cell types. [file 12672_2026_5048_MOESM2_ESM.zip › Supplementary Tables/Table S4-R1.csv]

Table S4 Intersection of DEGs in the TCGA dataset and the GSE4290 dataset
SLC30A3
PRKD3
NDC80
NES
RASAL1
BTG1
SERTM1
TOP2A
UHRF1
EZH2
ANTXR1
EIF4EBP1
MELK
MAML2
SST
TSPAN6
HMG20B
CPNE6
RRM2
MAPK9
NCAPG
WEE1
PPP1R14B
MIGA1
CD99
CRH
LYAR
ANXA5
CACNA1B
BCL2L12
ATL1
PRRX1
PBK
MAST3
ZYG11B
OPALIN
IGFBP2
GMNN
OPA1
HS3ST4
P4HB
C1orf216
PSMB8
LRRC8B
MADD
INPPL1
SNRPG
SPPL2A
WDR47
TTC7B
PALLD
BAZ1A
HSD17B10
KIF20A
NOTCH2
TNPO1
OAT
SEC61A2
CES4A
CASP6
SNCA
DDHD2
MAPK7
FLNA
ASPM
NEUROD6
DNAAF5
NRXN3
SMIM10L2A
RPLP0
PRSS3
DYNLT1
RAB13
SEC61A1
TERF2IP
PDE1A
F2R
CACNG3
KCTD4
MAP2K4
RHOC
SLC9A6
TLN2
SGO2
PRKCG
MVB12A
CENPK
HTR2A
BARD1
TMEM132D
KIF14
RPN2
IQSEC1
OXCT1
CYP46A1
LY86
GHITM
ZCCHC12
ADAM11
ABCA1
PYGL
PHC2
RECQL
GABARAPL1
PTTG1IP
LAMB2
PAK1
ACTR3B
ATOH7
CNKSR2
VIM
RAB31
SSTR1
FCGBP
NPY
C6orf136
ZC3HAV1
MPPED1
MOAP1
RASGRF2
PHF24
CKS2
STX1A
ID3
AGTRAP
GOT1
FBXW7
NEDD4
RTN3
RTBDN
CD44
YBX1
RPS19
E2F7
MICU3
TTK
MTHFD2
HYAL2
SEMA4A
CELF5
CMTM3
GPX7
NECAP1
GALNT1
DTX3L
SRPX2
NUAK1
LAMC1
CLEC5A
PLTP
LRFN2
RPS21
DLGAP5
DCTN1
MFSD4A
CA11
ITFG1
MPP2
SMIM10L2B
CDK1
ZFP36L2
TGIF1
ELN
ZFAND6
POLR2J
IKBKB
IGSF8
RHBDL1
KIAA0040
PDIA4
RAP1GDS1
CHEK1
RAPGEFL1
MORC4
TPRG1L
SOAT1
HPCAL4
ROGDI
LPGAT1
HAT1
FEZF2
ARHGDIG
STYK1
PRDX4
CALD1
AAK1
RBBP8
FCGRT
PCNA
CDCA7
CLIC1
CNN3
DNAJC6
DDX39A
PPIC
CDCA3
NMI
ACOT7
SVOP
APBB1
CCDC92
RCC1
MAGEE1
PAK6
SMIM17
HENMT1
GNAI3
BRI3BP
GNG12
IGFBP7
RTN4RL2
CEP55
PPP3R1
ERC2
TSEN34
COL4A1
LMNB1
GDA
CLSTN3
RUNDC3B
FABP3
WDR7
CDCA7L
IPCEF1
HTR2C
FOXM1
SYN2
HMMR
KLHL2
WNT10B
SMC4
PSD3
STMN1
FKBP10
COL4A2
DTYMK
ANTXR2
RAB11FIP2
PI4KA
ADAP1
CAMKK1
CXCR4
SERPINH1
SPARC
CAMK2B
NEDD1
FOXD1
MS4A4A
GRM3
MOV10
LRRC7
CYFIP2
MAPK10
MS4A6A
POLD1
KIF4A
KCNV1
AACS
CCDC80
PTPRR
CD63
KIF18A
GNG3
RAB3A
HJURP
ANK3
MCM7
AKAP5
RCN1
DDN
TMEM155
TGFB1I1
CLEC2L
TLR2
ACVR1C
MAP2K1
DPYSL3
APBA1
ATL3
HIF1A
ACTL6A
EPCAM
ATP6V1C1
PRKCB
TRIP6
CAMK2G
TAGLN3
FN1
HPCA
YBX3
CSRP2
TSPYL4
TSPYL1
CSPG4
GSTO2
CDCA2
TPX2
TRIP10
PITPNM3
PARP9
ITGB3BP
IRAK1
NDRG3
SYT5
ITGB8
XRN2
MCM3
STOX2
NUP205
RXFP1
NECAB2
GPR82
PLP2
PTPN12
RTN4R
CAMTA2
CBX6
MOB1A
VSIG4
MKI67
RAB11FIP4
C21orf62
KIF3C
CD200
KDELR2
EPS15
HECW2
VIP
SSR4
GBP2
SLC25A22
TTC9B
MEX3A
CLSTN1
SYP
GBP1
ZNF558
MAN2B1
CKMT1A
AGTPBP1
LIMA1
ZNF480
MCM5
DLG2
GATAD2A
FAM174A
PTPRN
ATP6V1E1
PCMT1
SEC14L5
GRM2
PRIM2
ITPKA
DRAM1
PDPN
ANXA2
GABRB3
CYP4X1
SMAD5
GAS2L3
SLC8A2
PRRC1
SSR2
HAS2
PDE2A
HAUS1
SHMT2
ATP6V1G2
HS3ST2
FAM217B
ARHGEF6
SYN1
CD163
MPP7
LIN7B
CHST14
CAMKV
TPBGL
PABPC1L2B
AK5
RAP1GAP2
CRYM
GLT1D1
TUBB4A
SGIP1
GNB4
ATAD2
SMO
CAMK1G
PROS1
ASIC2
MDH1
ZNF700
HMGB2
SH3GLB2
CDKN2C
DGKZ
HIVEP2
CNTN4
LPL
GPX8
CCNA2
HMGCLL1
HSPA12A
CMIP
RAD51AP1
RBFOX1
SDR16C5
SERPINI1
MRC2
PPP4C
LDB3
KIAA0319
NRM
PAK3
GNG5
STXBP1
DAP
TUBA4A
CEBPD
SYT13
LGI3
DNALI1
GPRASP1
TAGLN2
TNFRSF1A
MFSD6
MMD
RBFOX3
DMTN
CBX3
FBXO5
SLC32A1
AJUBA
CAP2
CKAP2L
FLVCR2
NUF2
CD93
SAMD9
RYR2
FAIM2
GFOD1
LANCL1
DTL
ZNF217
PLEKHG2
LHX6
RFXANK
MS4A7
CENPL
NME4
MAP1LC3A
TBR1
PRPH2
ATRAID
PGM2
TMEM45A
BRSK1
RIT1
THEMIS
ARHGAP32
SPRYD3
PNMA6A
ANO3
MAL2
SEC11A
CDH9
AR
NAP1L5
IKBIP
SLITRK4
CCDC167
TOLLIP
CRHBP
SAMD9L
JAM2
SLC17A7
MCM2
PCP4L1
RP2
GNB2
RAB29
STEAP3
C1QA
TNFRSF10B
OPTN
EMP3
CHD5
SHCBP1
NLRC5
TESPA1
CPVL
KCNA4
ANKRD34A
TP53
CPEB3
IRF7
ZNF25
MYD88
WWTR1
KCNAB2
NRSN1
BUB1B
POLR3A
ANKS1B
TCEAL7
LY6H
CENPU
ACTL6B
ROMO1
TSPYL5
SEZ6L2
CPNE3
GNAZ
CXCL16
CRISPLD1
HNRNPAB
KIF2C
ANO4
SOWAHA
WASF1
SLC6A17
ICAM5
IGIP
LINGO2
PKP4
SHISA7
UNC5D
KCNH3
WDR76
SH3BP2
SP100
NWD2
PPP2R2C
REPS2
ATP13A2
KLHDC8A
VMP1
LRR1
CNRIP1
RTN4RL1
FBXL15
PRR18
SCN3B
CSF1
GABRA2
STK32C
RELN
CLCN4
PPIB
FKBP5
ANGPT2
ITGA5
C1QTNF4
TACC3
TAP1
ADGRB2
ATP8A2
IDH1
SH2D5
GABRA5
TCF19
INPP5J
WSCD2
ESPL1
SLC12A5
KIF17
SNCG
TK1
CPXM1
CDH18
NPTXR
CCKBR
DOK1
PCDHB9
ADCY2
KIF18B
PBX3
FRMPD4
RBM11
NCAPD2
KCTD16
PSMB9
TIMP4
ARHGAP18
CD151
PLEKHA4
THRB
BIRC5
KCNJ4
NAP1L3
LARP6
TNIP2
AIFM3
NEURL1
STK17A
ADCYAP1
CALB2
CDH8
EIF4E3
TIMP3
NXT1
ELOVL4
CHRM1
DBF4
CNTN3
CALY
WNT5A
EPB41L3
PPFIA3
DACH2
ATP6V0A1
PCDHB16
CD58
ARRB1
MSN
TP53I13
LAP3
LRRTM1
AMPH
GABRD
RAPGEF4
CAMK2A
MYCBP2
IGF2BP3
NRIP3
CNNM1
NMB
MDK
NTSR2
GLIS3
QDPR
FBXL16
ZNF365
PLOD1
SCN2B
RUSC2
MCTP1
ANXA2R
CFI
HABP4
CKAP4
POFUT1
P3H4
LDLRAD3
PLAU
CBFA2T3
NRP2
DLGAP3
SCG5
COLGALT1
UBALD2
LYPLA1
MGME1
GRIN1
PLEKHA1
LARGE1
CARD8
RGS1
PPP3CA
SLC39A10
CNGA3
PLD3
VAT1
CELF3
KIF11
NONO
BAX
LGALS3BP
AURKA
PPP1R18
TMEM151A
KCNK1
FNDC3B
BOC
PGBD5
WLS
KNTC1
RCAN2
STMN4
ATP6V1B2
CNP
PEX5L
RAB26
KIAA0930
ELFN2
NEMP1
SPC24
KBTBD11
SLC7A7
ABCG4
STAT3
GNAO1
TBX2
BEGAIN
EMILIN1
HRH3
JAG1
FAM163B
OLFM3
SYNGR3
LRRC73
FAM131A
HEY1
CCNB2
STX1B
DOCK3
TMEFF2
GBE1
KIF5A
TCERG1L
IL17RD
SV2B
YPEL4
VSTM2L
CHN1
SYT4
SRCIN1
HAUS8
IL13RA1
SHOX2
NRGN
DUSP2
HLF
HSPB1
DOK6
FXYD7
RTN2
PRMT8
AJAP1
IRX3
GPR65
SIDT1
VANGL2
DDIAS
PLSCR1
C1R
APEX2
NID1
SPOCK3
CEP170B
SYT16
PINK1
UBE2C
PACSIN1
CYS1
ARNT2
PRKAR1B
RNFT1
CBX7
TAC3
FSTL1
AMIGO1
EPHX4
ADAM12
SLC7A14
SLC4A2
XK
GRIN2A
BEX5
MAPK8IP2
NECAB1
HS6ST3
RUVBL1
RGS7
FAM171A1
TPPP
ASPA
PDYN
MMP14
PHYHIP
KIF15
CRY2
INPP5A
MBLAC2
PLK2
CDK2
SNX30
GOLGA7B
CSTA
APOBEC3B
MAL
HK1
GJC1
LNX1
IFI35
VIPR1
CDH12
PDZD4
SHC1
TMEM268
DUSP26
S100A11
ZNF367
ASPHD1
PREPL
IQGAP2
DRD1
CORO6
C1QC
HSPG2
ACADSB
TMX1
SEMA4D
KCNJ9
CACNG2
RHOBTB2
GABRG2
RNF135
RTP4
RBP4
GNB5
SPNS2
ERI1
SSBP3
IGFBP3
TRIM56
C1QB
C1orf226
SLC43A3
HDAC11
CHGB
TUNAR
TNFSF9
SV2C
ADAMTS8
NBEA
NCAPG2
UNC93B1
MAP3K9
NPM2
SLC17A6
KLK7
RIMS2
NEIL3
TEAD3
COL26A1
BEX2
TAC1
MTMR11
MAN2A2
TRIM22
RUNDC3A
SYTL4
TMEM35A
ELMO1
GPR6
FSTL5
AATK
FZD7
TRIM47
KIF23
KRT222
BIN1
TRIM3
RASD2
LZTS3
KCNAB1
TNFRSF12A
NEGR1
SYNPR
LRRN4CL
STUM
B3GALT2
ENKD1
CMTM4
TGFBI
GABRG1
MAPRE2
CPLX1
TMOD2
CEND1
SERPINE1
FAM174B
NCDN
NAPB
NPTX1
GPR22
LAIR1
HOMER1
COL1A2
GABRB2
MAP7D2
GPR83
ODC1
CACNA2D3
ZYX
FCHO1
C1orf162
GTSE1
EPHB6
CENPF
HOMER3
GABRA4
PRKAR2B
RAD18
VAMP8
L1CAM
SLC25A4
SULT4A1
NAP1L2
TP53I3
INA
CREG2
PCLO
MYOF
CHST1
ATP2B2
PRR36
PLOD2
SPINT2
RFX2
SHTN1
ANXA1
MCCC2
NCEH1
SLC6A13
APOBEC3C
JPH4
TTC26
LHPP
BRSK2
SNCB
SCARA3
SYT1
PXDN
RBMS1
FANCE
MOBP
VCAN
C1orf115
FCER1G
PGF
COL3A1
SLC6A1
CCDC85A
GALNT14
ATRNL1
APOC1
CABP1
LSM5
HNRNPF
ID4
DOC2A
PELI3
RIN3
KLHL3
LFNG
RNASE6
EGR3
GINS1
RAB15
RECQL4
SOX11
S1PR3
NEFM
APOL4
CDC20
MATK
ME1
JAG2
UNC79
TWSG1
HID1
VSNL1
TMEM125
IFI16
LSM7
SLC2A4RG
LRTM2
SCN2A
CDC25A
SNTB1
PDP1
STXBP6
CDKL2
GPR26
PLPPR4
HMGN1
C3orf80
PTPN3
SMIM3
CACNA1C
PRRT2
PPP1R16B
PTPN5
LAMB1
MICAL2
NPY1R
CCK
SNAP91
PAK5
MAP7
RAB42
GPR62
SRRM4
HOOK1
KCNJ6
CAPG
SOSTDC1
NGEF
ADAP2
JAKMIP3
TMEM59L
VWA5B2
SKA1
SNPH
EDIL3
ANGPTL2
SV2A
MAPKAPK2
ZEB1
TYRO3
PABPC1L
MSR1
S100A6
MSI1
OSBPL1A
ZNF540
FBXO2
MAP3K10
SLC22A15
TFPI
TMEM235
BCL11B
CDCA8
KLHL1
MNS1
REEP1
SLC1A6
KCNQ5
OGDHL
ARFGEF3
BEX4
CCDC177
MRAP2
MYRIP
MEF2C
RASGEF1A
PCSK2
DDX25
PLLP
EDNRA
OLFM1
PXDC1
SPOCD1
ACY3
CAMKK2
SLITRK1
TSPO
RIMS3
GABRA1
PCOLCE
CBLN4
NELL2
CA4
GRIN3A
RGS4
BCL11A
RASL10A
BACE2
ADRA1B
TNNT1
ZFR2
AEBP1
CARNS1
GLIPR2
VAMP2
SLC24A2
HK2
ENPEP
DEPDC1
TSPAN4
S100A10
MAFB
PRKCZ
NDRG4
NCAPH
NKAIN2
FAM114A1
HECW1
ARHGAP44
ARPP21
C11orf87
PSD
NUDT1
CELF4
ITGA7
STAT4
DPP10
PPFIA2
DHFR
CBLN2
CDK4
SSX2IP
NRG3
RPS6KL1
SLC2A10
CHI3L1
DENND2A
LYPD1
MR1
FAAH
CCNB1
RNASE2
ENPP2
UNC13C
TIMP1
CAMSAP3
PLEKHH1
CPLX2
TMCC2
LMO3
FIBIN
TMEM130
DISP2
COTL1
MAST1
DNAJA4
ABCC3
CDKN2D
PANX2
HSPB3
PTPRK
NAMPT
ASF1B
CARD16
RAPGEF3
MCUB
SPRY4
ADCY1
CA12
SNAP25
B3GAT1
TYROBP
PLVAP
IFI44
NAV3
NEUROD2
UBE2QL1
LBR
SNCAIP
SOX2
PRKACB
CDC25C
SOX4
MYC
FA2H
IL12RB2
NPC2
PNCK
GNAI1
GLRB
BTN3A3
CMTM6
GABBR2
TPST1
PALM
RAB3B
EN2
BEST3
TNFRSF19
TRIM24
LDOC1
APLP1
CNTNAP2
PAICS
CHGA
MCHR2
KCNK12
FSD1L
EN1
FILIP1L
NEFH
CASP1
ANO6
ASPHD2
GRAMD1B
RHPN2
KIAA1549L
RDH10
DNM1
RNF175
TSPYL2
FAM155A
ETNPPL
XKR4
SPTBN2
CASP3
TSKU
DPY19L1
KCNIP4
STMN2
SNX32
TLR1
PTTG1
SH3GL2
TRAM1
RAB33A
HCN1
GPR88
BDNF
BSN
ERMN
FZD1
SEC61G
LOX
ZNF385B
RBM43
GREM2
LILRB3
GPR27
DDIT4
KCNH8
CACNB3
DTNB
COL1A1
RSPO3
TNC
C4orf47
GALNT10
METTL7B
DIRAS2
BICDL1
ABCA2
CDK5R1
PDGFC
CPNE9
OPCML
FERMT3
FAXC
DLG4
CA3
DEPDC1B
ZWINT
KRT17
DYNC1I1
SOX13
GBP3
RGS7BP
HTR5A
GALNT9
CHSY1
PROCR
ENO2
TEAD1
PTX3
PCDH9
GOLIM4
NEFL
GABRB1
KHDRBS2
SLCO1A2
CLIP3
OPRK1
PDLIM7
DNAJC12
SLC45A1
SYBU
MGP
HOXC4
TCF7L1
CALN1
SAMD12
TULP4
TMEM71
FKBP7
JPH1
SERPING1
EMX1
SVIP
LY96
SPHKAP
ZMAT4
NT5DC1
CUX2
VEGFA
PLCXD3
UNC13A
RARS2
PHACTR3
WNK2
COL5A2
CCNA1
CPNE7
ARHGDIB
GIMAP2
PPP1R3B
CLCA4
TNFSF13B
SLC35F3
KIAA0513
CD248
NETO1
NOX4
STK33
AMER3
THY1
TRIM5
GJB6
MAPK3
ZBTB42
HOXA5
CYBA
ANKRD33B
RNF208
CACNA2D1
PAQR6
POPDC3
CAV1
MAG
RTN1
ZNF300
SPSB4
RPL22L1
SYT3
PTPRZ1
S100A16
LGALS1
BATF2
PLCL2
HPCAL1
KSR2
PLK1
PLEKHH3
KLK6
CDK5R2
FJX1
TREM2
NTNG2
NEK2
SSTR2
MYBL2
RACGAP1
ATP2B1
IGFBP5
CBX2
AEN
PCDH7
TRHDE
PARM1
HCLS1
SLC5A11
KIT
SDC1
LDB2
SHISA9
PNOC
NRP1
SPATA6
PXK
KCNS2
CD14
GFRA2
IQGAP1
C5AR1
SYNDIG1
AURKB
CALB1
SPX
ATP2B3
PTGFRN
LGALS3
FAM189A1
NFE2L2
EFEMP2
IBSP
GNAL
CNTN2
CPEB1
RGS14
SLC6A15
OAS3
MCM10
MAPRE3
EEF1A2
GLIPR1
PAQR8
KCNJ3
KCNE4
NOL4
PLCL1
PRRG3
FKBP9
KLHL32
TYMS
ESM1
ATP1B1
VSTM2A
ST6GALNAC5
ECM2
EFNA3
ELAVL2
CLMN
CDC45
WIF1
RAB3C
RALYL
PDLIM1
TEAD4
RBM24
SPOCK1
HES1
SLC11A1
IQSEC3
CACNA1E
MAP3K7CL
CD74
TMEM63C
OSMR
BTN3A2
PPP1R1A
PTPRT
DPF1
IFIH1
FBLIM1
SLC6A12
FGF13
CNTNAP1
ADGRL4
SLC16A4
LRFN5
WASF3
TMEM255A
ZC3H12B
PHLDA1
NOS1
BUB1
PGM2L1
NELL1
MMP17
MBNL2
S1PR5
SCRT1
GRIP1
ZNF536
ELK3
LCNL1
OAS1
KIF21B
SCN8A
CENPH
CAMK4
KDELR3
RFX4
TSPAN7
HBQ1
C1orf54
SGPP2
GRIN2C
EXTL1
SLC48A1
ETV1
NUP107
DLK2
CRTAC1
KCNA1
PAIP2B
ZIC1
C1S
EGR4
KCNC3
NAT8L
FPR3
SLIT3
ACSL6
SCN1B
DCAF12L2
TNFRSF11B
RGMA
HSPH1
UCP2
PIP4K2A
HILPDA
LAPTM5
STC2
DHCR24
USP18
ADCY5
MLLT11
CALU
PNMA3
LTF
ELAVL4
MCF2L2
SHISA8
CD22
TMEM196
DDR2
APH1A
COL6A1
TMCO4
SFRP4
ZDBF2
MEOX2
B4GALT6
PPP1R3E
HERC5
STXBP5L
IGFBP4
SLC7A10
CNDP1
PHYHIPL
IL34
MYOM2
STOX1
BGN
MOG
MTURN
MRAS
LAMP5
MCF2
LGI4
EFHD1
GPC2
VAMP1
CNTN6
FAM131B
RPH3A
KIFC1
RPA3
PDE1B
KCNB1
TENM2
TMEM144
TPD52L1
NCAM1
SCAI
RPE65
CLIC4
MACROD2
FAM181B
SNAI2
NR3C2
ARHGAP11A
PIANP
SHANK3
TTC9
CACNB4
SPC25
COX7A1
CNTNAP4
SYNJ2
UNC5A
PPP1R1B
CYP7B1
MBP
PDZD7
HSPA6
ENG
ADAMTS15
PPFIA4
BASP1
ACTN2
CYGB
NR4A2
ITGA1
GYPC
NMNAT2
SRPX
GPR158
SLC39A12
TUBB6
FGF12
NCF4
LGI1
C14orf132
KCNC1
RNF112
KCNA2
RNASE3
LRRTM2
ZNF488
ORC1
RIMS1
MIDN
TSPAN11
MCM4
BAIAP3
MREG
FBXL2
ABCC8
P2RY1
SLITRK5
PCDHAC2
EPHA2
DUSP7
NCAM2
WNT7B
FXYD5
CTXN1
MAPK11
CXCL10
SYT7
SALL3
REPIN1
LRP1B
CDH13
TF
RSPO2
NRXN1
SLC2A6
MTUS2
RNF128
ADAM9
GAPT
TXNIP
PTPRC
ATP8A1
KCNK9
ADGRA1
JPH3
C1QTNF1
KCNA3
DYSF
SLC27A3
FZD2
LSP1
FREM2
NBL1
PTER
HES6
LCAT
ENPP4
GRM5
HOXD10
RAB40B
SYNJ1
LMO2
CNTN1
MFNG
ADARB2
ATCAY
MDFI
GPC1
HMOX1
ADGRE5
IQSEC2
CHST9
CENPM
SORCS2
VAT1L
ERICH3
S100A4
SLC15A3
MAP3K1
CDT1
LONRF2
BST2
FCGR2B
CDS1
FAM111A
LRRC17
RHOJ
CHD3
CA10
FRRS1L
CHI3L2
COL6A2
TUSC3
APLN
CYTL1
SPI1
TMEM38A
GMFG
ENC1
RPRML
AQP1
EPHA5
TEAD2
PYGM
ETV4
CTSC
HSPA2
ALOX5AP
HOXA10
OR2L13
CALCRL
POSTN
FAM20C
OCA2
CPNE5
PIFO
HSD11B1
TEF
TCEAL2
SCIN
RASGEF1C
GNG13
CLCF1
RAC2
IGSF21
TRAM1L1
BCAS1
ERAP2
AFAP1L1
HS3ST3B1
HHATL
PRSS23
IL1RAP
OTUD7A
EHD4
GNG8
NPTX2
RBP1
NPAS1
MAD2L1
DDB2
PLA2G2A
CP
YAP1
MMP9
IGDCC4
PLAT
KLF6
CDCA5
COL8A2
PPP1R14C
C3
PLEKHG3
NOS1AP
MFAP4
ELAVL3
LRRC10B
CNTN5
ANKRD24
ZBTB18
GADD45A
GPIHBP1
GDF10
ADRA2A
CACNA2D2
NR1D1
CNIH2
SIX1
CGREF1
MYO1D
NRXN2
FSD1
ARAP3
PLPP2
CARTPT
METRN
PTK2B
CEP126
EXO1
EFEMP1
ARSJ
TAGLN
PCDH12
SPRY1
KIF5C
SLC25A27
SLC25A18
MAP1LC3C
SLC47A2
FCGR2A
ADGRB3
GRIA2
CTNNA2
FBXO4
GRM1
MXRA5
ANO5
EMP1
EHD2
TREM1
MUC1
NDUFA4L2
PINLYP
FGF9
HAS1
UST
LRRTM4
MYT1L
COBL
GPR12
LRRC4
ZDHHC11B
BEX1
NTN4
PTGDS
HOXB3
CTHRC1
PSPH
KLHL26
GPR162
BHLHE22
LTBP1
EGFR
KCNN1
FAM13C
HAPLN2
HHIP
KCNIP3
CADPS2
CCDC3
ARL4A
CENPA
CDHR1
METTL1
HOXC10
COL8A1
TRIB2
GPX3
GRIN2B
SRGN
IL18
RRAS
CBLN1
OLFML2A
LDHD
BCHE
MAPK8IP3
LUM
TCIRG1
FHOD3
FOXJ1
PPP4R4
PVALB
ADM
GPC5
ENHO
PCDH19
RYR1
FAM124A
GSX1
EPHA7
SERPINA5
CDH10
NRIP2
ST8SIA3
SLPI
SUSD5
HOXB2
ST6GAL2
SLIT2
HAVCR2
FPR1
DMRTA2
PHACTR1
EFNA4
EFNA5
STEAP2
GAL3ST1
RASGRP1
VCAM1
FNDC5
CYP26B1
ST14
SLC1A1
PCDH18
HOXB7
GRIA1
PLP1
LYZ
ZDHHC12
GPNMB
HOXD4
BCL2A1
MEST
PLPPR3
CD300A
SLC24A4
NKG7
ASPN
LMAN1
PLK4
DUSP6
SPAG4
LOXL1
ZDHHC22
FOSB
ID1
NID2
SLC1A2
FABP7
CADM2
TOX2
COL5A1
TMEM100
NDST3
MYH7B
PCSK1
FMOD
PEG3
JADE2
SOCS2
PIK3C2B
PRKCD
CHRM3
TNFAIP6
PI3
AGAP2
CLEC2B
F13A1
S100A9
TMEM132C
SDSL
NGB
S100A8
EMX2
PITX1
GAD1
C20orf96
TRIB3
PCDH8
AMER2
GLRA2
IL32
LRRC25
GGT5
CRLF1
PPL
