# Supplementary material for: Identification of hsa-miR-144-3p as a novel immunotherapeutic target for glioblastoma based on disulfidptosis-related analysis
Source: Discov Oncol. 2026 Apr 26;17:878. doi: 10.1007/s12672-026-05048-3 (PMC13247000; doi:10.1007/s12672-026-05048-3)
Supplement: Supplementary file 2 — Supplementary Material 2. Table S1. DEGs in the TCGA dataset. Table S2. DEGs in the GSE4290 dataset. Table S3. DEGs in the GSE184472 dataset. Table S4. Intersection of DEGs in the TCGA dataset and the GSE4290 dataset. Table S5. miRNA and its related mRNA. Table S6. Diagnostic performance of candidate miRNAs. Table S7. Summary of survival analysis results. Table S8. Enrichment analysis of 28 immune cell types. [file 12672_2026_5048_MOESM2_ESM.zip › Supplementary Tables/Table S5-R1.csv]

miRNAname	geneName
hsa-miR-100-5p	CXCL16
hsa-miR-100-5p	FKBP5
hsa-miR-144-3p	CLSTN1
hsa-miR-144-3p	WLS
hsa-miR-144-3p	TXNIP
hsa-miR-144-3p	DDIT4
hsa-miR-144-3p	ARHGAP32
hsa-miR-144-3p	TEAD1
hsa-miR-144-3p	CD44
hsa-miR-144-3p	FJX1
hsa-miR-144-3p	MS4A7
hsa-miR-144-3p	ATP2B1
hsa-miR-144-3p	HSPH1
hsa-miR-144-3p	COTL1
hsa-miR-144-3p	CXCL16
hsa-miR-144-3p	RAB31
hsa-miR-144-3p	FOSB
hsa-miR-144-3p	CALCRL
hsa-miR-144-3p	IDH1
hsa-miR-144-3p	IGFBP5
hsa-miR-144-3p	TIMP3
hsa-miR-144-3p	WNT5A
hsa-miR-144-3p	EPHA5
hsa-miR-144-3p	STC2
hsa-miR-144-3p	HIVEP2
hsa-miR-144-3p	HOXA10
hsa-miR-144-3p	PSPH
hsa-miR-144-3p	ITGB8
hsa-miR-144-3p	EGFR
hsa-miR-144-3p	EGR3
hsa-miR-144-3p	LYPLA1
hsa-miR-144-3p	PBX3
hsa-miR-182-5p	ID3
hsa-miR-182-5p	NOTCH2
hsa-miR-182-5p	S100A11
hsa-miR-182-5p	CSF1
hsa-miR-182-5p	VANGL2
hsa-miR-182-5p	HK1
hsa-miR-182-5p	TEAD1
hsa-miR-182-5p	FAM111A
hsa-miR-182-5p	DRAM1
hsa-miR-182-5p	HSPH1
hsa-miR-182-5p	COTL1
hsa-miR-182-5p	RAB31
hsa-miR-182-5p	IGFBP5
hsa-miR-182-5p	VAMP8
hsa-miR-182-5p	GPC1
hsa-miR-182-5p	TRIB3
hsa-miR-182-5p	TIMP3
hsa-miR-182-5p	WNT5A
hsa-miR-182-5p	LDB2
hsa-miR-182-5p	PCSK1
hsa-miR-182-5p	GRIA1
hsa-miR-182-5p	FKBP5
hsa-miR-182-5p	ADGRB3
hsa-miR-182-5p	HOXA5
hsa-miR-182-5p	HOXA10
hsa-miR-182-5p	NAMPT
hsa-miR-182-5p	ITGB8
hsa-miR-182-5p	TRIM56
hsa-miR-182-5p	HILPDA
hsa-miR-182-5p	EGR3
hsa-miR-182-5p	HEY1
hsa-miR-182-5p	RDH10
hsa-miR-182-5p	APLN
hsa-miR-182-5p	AR
hsa-miR-193a-3p	CLSTN1
hsa-miR-193a-3p	NOTCH2
hsa-miR-193a-3p	S100A4
hsa-miR-193a-3p	RGS1
hsa-miR-193a-3p	PLAU
hsa-miR-193a-3p	ARHGAP32
hsa-miR-193a-3p	INPPL1
hsa-miR-193a-3p	RPLP0
hsa-miR-193a-3p	DRAM1
hsa-miR-193a-3p	PCDH9
hsa-miR-193a-3p	ADAP2
hsa-miR-193a-3p	ABCC3
hsa-miR-193a-3p	IGFBP5
hsa-miR-193a-3p	ANTXR1
hsa-miR-193a-3p	VAMP8
hsa-miR-193a-3p	GPC1
hsa-miR-193a-3p	RPS21
hsa-miR-193a-3p	CBX6
hsa-miR-193a-3p	WNT5A
hsa-miR-193a-3p	TGFBI
hsa-miR-193a-3p	LSM5
hsa-miR-193a-3p	ITGB8
hsa-miR-193a-3p	EN2
hsa-miR-193a-3p	RDH10
hsa-miR-193a-3p	APLN
hsa-miR-224-3p	NOTCH2
hsa-miR-224-3p	ARHGAP32
hsa-miR-224-3p	TEAD1
hsa-miR-224-3p	FAM111A
hsa-miR-224-3p	LMO3
hsa-miR-224-3p	HSPH1
hsa-miR-224-3p	AEN
hsa-miR-224-3p	TFPI
hsa-miR-224-3p	TIMP3
hsa-miR-224-3p	WNT5A
hsa-miR-224-3p	PLK2
hsa-miR-224-3p	STC2
hsa-miR-224-3p	VCAN
hsa-miR-224-3p	LSM5
hsa-miR-224-3p	EGR3
hsa-miR-26b-5p	ID3
hsa-miR-26b-5p	VANGL2
hsa-miR-26b-5p	DDIT4
hsa-miR-26b-5p	ADM
hsa-miR-26b-5p	C1S
hsa-miR-26b-5p	DRAM1
hsa-miR-26b-5p	RAB31
hsa-miR-26b-5p	WNT5A
hsa-miR-26b-5p	PRKCD
hsa-miR-26b-5p	HOMER1
hsa-miR-26b-5p	GALNT10
hsa-miR-26b-5p	HOXA5
hsa-miR-26b-5p	NAMPT
hsa-miR-26b-5p	ITGB8
hsa-miR-26b-5p	IL13RA1
