# Supplementary material for: Identification of hsa-miR-144-3p as a novel immunotherapeutic target for glioblastoma based on disulfidptosis-related analysis
Source: Discov Oncol. 2026 Apr 26;17:878. doi: 10.1007/s12672-026-05048-3 (PMC13247000; doi:10.1007/s12672-026-05048-3)
Supplement: Supplementary file 2 — Supplementary Material 2. Table S1. DEGs in the TCGA dataset. Table S2. DEGs in the GSE4290 dataset. Table S3. DEGs in the GSE184472 dataset. Table S4. Intersection of DEGs in the TCGA dataset and the GSE4290 dataset. Table S5. miRNA and its related mRNA. Table S6. Diagnostic performance of candidate miRNAs. Table S7. Summary of survival analysis results. Table S8. Enrichment analysis of 28 immune cell types. [file 12672_2026_5048_MOESM2_ESM.zip › Supplementary Tables/Table S6-R1.csv]

Marker	AUC	Sensitivity	Specificity
hsa.miR.100.5p	0.745	0.822	0.622
hsa.miR.144.3p	0.723	0.767	0.711
hsa.miR.182.5p	0.769	0.89	0.578
hsa.miR.193a.3p	0.725	0.849	0.511
hsa.miR.224.3p	0.677	0.795	0.489
hsa.miR.26b.5p	0.679	0.63	0.756
