# Supplementary material for: Identification of hsa-miR-144-3p as a novel immunotherapeutic target for glioblastoma based on disulfidptosis-related analysis
Source: Discov Oncol. 2026 Apr 26;17:878. doi: 10.1007/s12672-026-05048-3 (PMC13247000; doi:10.1007/s12672-026-05048-3)
Supplement: Supplementary file 2 — Supplementary Material 2. Table S1. DEGs in the TCGA dataset. Table S2. DEGs in the GSE4290 dataset. Table S3. DEGs in the GSE184472 dataset. Table S4. Intersection of DEGs in the TCGA dataset and the GSE4290 dataset. Table S5. miRNA and its related mRNA. Table S6. Diagnostic performance of candidate miRNAs. Table S7. Summary of survival analysis results. Table S8. Enrichment analysis of 28 immune cell types. [file 12672_2026_5048_MOESM2_ESM.zip › Supplementary Tables/Table S7-R1.csv]

Gene	HR	Lower95CI	Upper95CI	p.value
CLSTN1	0.77	0.547	1.086	0.1361
WLS	1.446	1.024	2.04	0.036
TXNIP	0.645	0.457	0.911	0.0127
DDIT4	1.587	1.072	2.349	0.021
ARHGAP32	1.608	1.132	2.284	0.008
TEAD1	0.641	0.452	0.909	0.0126
CD44	0.56	0.38	0.825	0.0034
FJX1	0.702	0.499	0.988	0.0426
MS4A7	0.793	0.559	1.125	0.1939
ATP2B1	1.232	0.857	1.772	0.2601
HSPH1	0.704	0.494	1.002	0.051
COTL1	0.628	0.446	0.886	0.0081
CXCL16	0.652	0.461	0.922	0.0156
RAB31	0.671	0.476	0.946	0.0228
FOSB	0.655	0.457	0.938	0.021
CALCRL	1.886	1.279	2.78	0.0014
IDH1	0.78	0.551	1.104	0.1603
IGFBP5	0.739	0.522	1.047	0.0886
TIMP3	1.608	1.095	2.36	0.0153
WNT5A	1.621	1.128	2.328	0.009
EPHA5	0.663	0.454	0.969	0.0335
STC2	0.68	0.472	0.98	0.0384
HIVEP2	0.825	0.583	1.168	0.2779
HOXA10	1.478	1.022	2.135	0.0378
PSPH	1.241	0.884	1.742	0.212
ITGB8	0.718	0.508	1.016	0.0617
EGFR	1.326	0.912	1.927	0.1397
EGR3	0.724	0.516	1.018	0.0631
LYPLA1	1.259	0.861	1.841	0.2341
PBX3	0.763	0.526	1.105	0.1521
