# Supplementary material for: Identification of hsa-miR-144-3p as a novel immunotherapeutic target for glioblastoma based on disulfidptosis-related analysis
Source: Discov Oncol. 2026 Apr 26;17:878. doi: 10.1007/s12672-026-05048-3 (PMC13247000; doi:10.1007/s12672-026-05048-3)
Supplement: Supplementary file 2 — Supplementary Material 2. Table S1. DEGs in the TCGA dataset. Table S2. DEGs in the GSE4290 dataset. Table S3. DEGs in the GSE184472 dataset. Table S4. Intersection of DEGs in the TCGA dataset and the GSE4290 dataset. Table S5. miRNA and its related mRNA. Table S6. Diagnostic performance of candidate miRNAs. Table S7. Summary of survival analysis results. Table S8. Enrichment analysis of 28 immune cell types. [file 12672_2026_5048_MOESM2_ESM.zip › Supplementary Tables/Table S8-R1.csv]

immuneCellType	immuneCellpValue
ActivatedCD8Tcell	9.54950171686322e-14
CentralmemoryCD8Tcell	0.588700000723398
EffectormemeoryCD8Tcell	0.000332326469527782
ActivatedCD4Tcell	1.23703280489426e-05
CentralmemoryCD4Tcell	0.078000527826237
EffectormemeoryCD4Tcell	1.38627152500718e-05
Tfollicularhelpercell	2.56621067527891e-05
GammadeltaTcell	3.66319414663071e-06
Type1Thelpercell	1.18512536550841e-05
Type17Thelpercell	0.0313992831115149
Type2Thelpercell	0.835814341698376
RegulatoryTcell	0.000446777387546049
ActivatedBcell	1.86409439647877e-05
ImmatureBcell	3.29615617723233e-06
MemoryBcell	0.96147199491557
Naturalkillercell	0.0285696625431337
CD56brightnaturalkillercell	0.000970766864912132
CD56dimnaturalkillercell	0.538212700495786
Myeloidderivedsuppressorcell	3.10253841102073e-06
NaturalkillerTcell	0.0313992831115149
Activateddendriticcell	8.26430256005452e-06
Plasmacytoiddendriticcell	0.56951238765809
Immaturedendriticcell	0.00746055504279164
Macrophage	3.68312404668719e-07
Eosinophil	0.0265941999266881
Mastcell	1.40609117625555e-05
Monocyte	0.00938663841930817
Neutrophil	0.0432714274613473
